# Supplementary material for: Biological Implications of a Stroke Therapy Based in Neuroglobin Hyaluronate Nanoparticles. Neuroprotective Role and Molecular Bases
Source: Int J Mol Sci. 2021 Dec 27;23(1):247. doi: 10.3390/ijms23010247 (PMC8745106; doi:10.3390/ijms23010247)
Supplement: Supplementary file 1 [file ijms-23-00247-s001.zip]

Archive with 2 entries (1 files):
- ijms-1513390-supplementary/
- ijms-1513390-supplementary/Table S1.xlsx
