# Supplementary material for: Biological Implications of a Stroke Therapy Based in Neuroglobin Hyaluronate Nanoparticles. Neuroprotective Role and Molecular Bases
Source: Int J Mol Sci. 2021 Dec 27;23(1):247. doi: 10.3390/ijms23010247 (PMC8745106; doi:10.3390/ijms23010247)
Supplement: Supplementary file 1 [file ijms-23-00247-s001.zip › ijms-1513390-supplementary/Table S1.xlsx]

## Sheet: results_annotated
UPdb	UPac	UPname	MCAO_vs_Sham_p.val	MCAO-Ngb_vs_Sham_p.val	MCAO-Ngb_vs_MCAO_p.val	MCAO_vs_Sham_ratio	MCAO-Ngb_vs_Sham_ratio	MCAO-Ngb_vs_MCAO_ratio	Protein names	Length	gene
tr	B3DMA1	B3DMA1_RAT	0.106982	4.46744e-06	7.08067e-07	-0.241	1.15	1.39	Ataxin 2-like (Atxn2l protein)	1072	Atxn2l
tr	A0A0G2JXK7	A0A0G2JXK7_RAT	3.67341e-06	0.0561506	5.09923e-05	-1.36	-0.339	1.02	F-box only protein 7	427	Fbxo7
sp	Q5U308	LRC8D_RAT	0.738261	0.000131177	0.000217508	-0.0588	-0.99	-0.932	Volume-regulated anion channel subunit LRRC8D (Leucine-rich repeat-containing protein 5) (Leucine-rich repeat-containing protein 8D)	858	Lrrc8d
sp	Q63604	NTRK2_RAT	0.000411705	0.994872	0.000415948	-2.11	-0.00276	2.1	BDNF/NT-3 growth factors receptor (EC 2.7.10.1) (Neurotrophic tyrosine kinase receptor type 2) (TrkB tyrosine kinase) (Trk-B)	821	Ntrk2
tr	D4ABK7	D4ABK7_RAT	0.0569663	0.0205143	0.000541304	0.33	-0.42	-0.749	Heterogeneous nuclear ribonucleoprotein H3 (2H9) (Predicted), isoform CRA_c (Heterogeneous nuclear ribonucleoprotein H3-like)	346	Hnrnph3
sp	P97888	2ABG_RAT	0.201034	7.25157e-05	0.000550012	-0.228	-1.03	-0.807	Serine/threonine-protein phosphatase 2A 55 kDa regulatory subunit B gamma isoform (PP2A subunit B isoform B55-gamma) (PP2A subunit B isoform BRgamma) (PP2A subunit B isoform PR55-gamma) (PP2A subunit B isoform R2-gamma) (PP2A subunit B isoform gamma)	447	Ppp2r2c
tr	B2RYJ3	B2RYJ3_RAT	0.00177481	0.713046	0.000949595	-0.641	0.0588	0.7	Cullin 4A (RGD1563853 protein)	759	Cul4a
tr	A0A0G2JY03	A0A0G2JY03_RAT	0.000901181	0.813844	0.00133972	-1.72	-0.0919	1.63	Uncharacterized protein	257	A0A0G2JY03
sp	Q5U2Q3	CK054_RAT	0.00358524	0.655627	0.00164276	1.14	-0.141	-1.28	Ester hydrolase C11orf54 homolog (EC 3.1.-.-)	315	Q5U2Q3
tr	F1LNB3	F1LNB3_RAT	0.91466	0.00216848	0.00180186	0.0395	-1.44	-1.48	A-kinase-anchoring protein 10	662	Akap10
sp	O55173	PDPK1_RAT	0.0113092	0.33023	0.00192405	-0.681	0.228	0.909	3-phosphoinositide-dependent protein kinase 1 (EC 2.7.11.1) (Protein kinase B kinase) (PkB kinase)	559	Pdpk1
sp	P30904	MIF_RAT	0.0129964	0.297518	0.00193504	0.292	-0.108	-0.4	Macrophage migration inhibitory factor (MIF) (EC 5.3.2.1) (Glutathione-binding 13 kDa protein) (L-dopachrome isomerase) (L-dopachrome tautomerase) (EC 5.3.3.12) (Phenylpyruvate tautomerase)	115	Mif
tr	D3ZXL9	D3ZXL9_RAT	0.00951981	0.412405	0.00216481	1.13	-0.306	-1.44	Potassium channel tetramerization domain-containing 4 (RCG37047)	259	Kctd4
tr	A0A0G2K8I4	A0A0G2K8I4_RAT	0.581863	0.000884475	0.002273	-0.3	-2.4	-2.1	Transmembrane protein 259	520	Tmem259
tr	F1M964	F1M964_RAT	0.0367173	0.14165	0.00227301	-0.968	0.644	1.61	Alpha-MPP (Inactive zinc metalloprotease alpha) (Mitochondrial-processing peptidase subunit alpha)	523	Pmpca
sp	Q6AY30	SCPDL_RAT	0.0114046	0.376956	0.00228995	-0.247	0.0747	0.321	Saccharopine dehydrogenase-like oxidoreductase (EC 1.-.-.-)	429	Sccpdh
sp	Q5M7W5	MAP4_RAT	0.332869	0.0150069	0.00254601	0.434	-1.24	-1.67	Microtubule-associated protein 4 (MAP-4)	1057	Map4
tr	B5DEZ6	B5DEZ6_RAT	0.906401	0.00331768	0.00269849	0.0558	-1.74	-1.79	Glucosamine-6-phosphate isomerase (EC 3.5.99.6) (Glucosamine-6-phosphate deaminase)	276	Gnpda2
tr	B2RYT7	B2RYT7_RAT	0.144245	0.0441908	0.00277489	-0.682	0.987	1.67	Haloacid dehalogenase-like hydrolase domain-containing protein 3	251	Hdhd3
tr	M0RDX2	M0RDX2_RAT	0.441621	0.0117472	0.00290441	-0.267	1.01	1.28	Amyloid-like protein 2	712	Aplp2
tr	F1LQV9	F1LQV9_RAT	0.0343435	0.196175	0.00303788	-0.291	0.165	0.456	Protein lin-7 homolog	218	Lin7a
tr	B0K008	B0K008_RAT	0.0517637	0.144672	0.0032532	0.564	-0.406	-0.971	Eukaryotic translation initiation factor 1 (RCG33041, isoform CRA_b)	113	Eif1
tr	D3ZK73	D3ZK73_RAT	0.974512	0.00335643	0.00355118	-0.0115	-1.32	-1.31	Cullin 4B (Cullin 4B (Predicted))	971	Cul4b
tr	G3V7L6	G3V7L6_RAT	0.778536	0.00247481	0.00406328	-0.0349	-0.474	-0.439	26S proteasome AAA-ATPase subunit RPT1 (26S proteasome regulatory subunit 7) (Proteasome 26S subunit ATPase 2)	433	Psmc2
tr	F1M6A8	F1M6A8_RAT	0.0145797	0.507999	0.00436384	-0.408	0.0963	0.505	Non-specific serine/threonine protein kinase (EC 2.7.11.1)	452	Akt3
sp	P60825	CIRBP_RAT	0.133872	0.0879992	0.00512375	0.258	-0.299	-0.557	Cold-inducible RNA-binding protein (A18 hnRNP) (Glycine-rich RNA-binding protein CIRP)	172	Cirbp
tr	A0A0G2K929	A0A0G2K929_RAT	0.00908822	0.756665	0.00519681	3.37	-0.338	-3.71	Centrosomal protein 290	2756	Cep290
tr	Q3KR55	Q3KR55_RAT	0.89396	0.00661395	0.00520713	0.0181	-0.444	-0.462	RCG60540, isoform CRA_a (Similar to Splicing factor U2AF 35 kDa subunit (U2 auxiliary factor 35 kDa subunit) (U2 snRNP auxiliary factor small subunit)) (U2 small nuclear RNA auxiliary factor 1)	239	U2af1
tr	E9PT66	E9PT66_RAT	0.390238	0.0272647	0.00559168	0.315	-0.898	-1.21	Splicing factor 3b, subunit 3	1217	Sf3b3
sp	P35332	HPCL4_RAT	0.0665501	0.19313	0.00577224	0.19	-0.129	-0.32	Hippocalcin-like protein 4 (Neural visinin-like protein 2) (NVL-2) (NVP-2) (Visinin-like protein 2) (VILIP-2)	191	Hpcal4
tr	D4AE49	D4AE49_RAT	0.729441	0.0135585	0.0072336	0.0613	-0.508	-0.57	Mtr4 exosome RNA helicase	1066	Mtrex
sp	P97519	HMGCL_RAT	0.0126629	0.777987	0.0075914	-1.91	0.185	2.09	Hydroxymethylglutaryl-CoA lyase, mitochondrial (HL) (HMG-CoA lyase) (EC 4.1.3.4) (3-hydroxy-3-methylglutarate-CoA lyase)	325	Hmgcl
sp	Q711G3	IAH1_RAT	0.0695348	0.256212	0.00841987	1.03	-0.615	-1.65	Isoamyl acetate-hydrolyzing esterase 1 homolog (EC 3.1.-.-) (Hypertrophic agonist-responsive protein B64)	249	Iah1
sp	P11915	NLTP_RAT	0.51693	0.0278223	0.00847645	-0.124	0.47	0.593	Non-specific lipid-transfer protein (NSL-TP) (EC 2.3.1.176) (Propanoyl-CoA C-acyltransferase) (SCP-chi) (SCPX) (Sterol carrier protein 2) (SCP-2) (Sterol carrier protein X) (SCP-X)	547	Scp2
tr	A0A0G2K583	A0A0G2K583_RAT	0.263444	0.0680971	0.00852381	0.218	-0.375	-0.593	S-methyl-5'-thioadenosine phosphorylase (EC 2.4.2.28) (5'-methylthioadenosine phosphorylase) (MTA phosphorylase) (MTAP) (MTAPase)	283	Mtap
tr	Q6P6G4	Q6P6G4_RAT	0.0798102	0.232921	0.00866464	-0.414	0.271	0.685	Phosphoglycerate mutase (EC 5.4.2.11) (EC 5.4.2.4)	258	Bpgm
tr	D4A8A0	D4A8A0_RAT	0.750029	0.0171964	0.00962712	-0.098	0.842	0.94	Aspartate carbamoyltransferase (EC 2.1.3.2) (EC 3.5.2.3) (EC 6.3.5.5) (CAD protein) (Dihydroorotase) (Glutamine-dependent carbamoyl-phosphate synthase)	2224	Cad
tr	B2RZ72	B2RZ72_RAT	0.0205363	0.68045	0.00968776	-0.233	0.0364	0.27	Actin-related protein 2/3 complex subunit 4	168	Arpc4
tr	Q4QQS7	Q4QQS7_RAT	0.258332	0.0789237	0.00970101	-0.565	0.918	1.48	OMPdecase (EC 2.4.2.10) (EC 4.1.1.23) (Orotate phosphoribosyltransferase) (Orotidine 5'-phosphate decarboxylase) (Uridine 5'-monophosphate synthase)	481	Umps
tr	F1MAQ4	F1MAQ4_RAT	0.0130415	0.875988	0.00982329	-0.811	0.0437	0.855	Trafficking protein particle complex 10	1259	Trappc10
tr	M0RBJ0	M0RBJ0_RAT	0.680499	0.0217805	0.0102743	0.0984	-0.623	-0.721	Guanine nucleotide-binding protein subunit gamma	44	Gng2
tr	F1LUG5	F1LUG5_RAT	0.830421	0.00708634	0.0104412	-0.0352	-0.531	-0.496	Transmembrane protein 94	1360	Tmem94
tr	A0A0G2JXG3	A0A0G2JXG3_RAT	0.426274	0.0464417	0.0107569	0.613	-1.67	-2.28	Cell cycle control protein	364	Tmem30a
tr	D4A0M2	D4A0M2_RAT	0.349556	0.062177	0.0110928	-0.205	0.435	0.64	Nucleoredoxin (Nucleoredoxin (Predicted), isoform CRA_a)	369	Nxn
tr	D3ZYS1	D3ZYS1_RAT	0.68954	0.0234469	0.011312	0.077	-0.494	-0.571	Purine-rich element-binding protein G (RCG43146)	351	Purg
tr	D4A1D8	D4A1D8_RAT	0.795139	0.00754562	0.0120837	-0.0686	-0.844	-0.776	Surfeit locus protein 4	269	Surf4
sp	P07872	ACOX1_RAT	0.00625921	0.710903	0.0122599	0.452	0.0509	-0.401	Peroxisomal acyl-coenzyme A oxidase 1 (AOX) (EC 1.3.3.6) (Palmitoyl-CoA oxidase) [Cleaved into: Peroxisomal acyl-CoA oxidase 1, A chain; Peroxisomal acyl-CoA oxidase 1, B chain; Peroxisomal acyl-CoA oxidase 1, C chain]	661	Acox1
sp	P05714	RAB4A_RAT	0.660039	0.00563184	0.0125111	-0.207	-1.58	-1.37	Ras-related protein Rab-4A	218	Rab4a
tr	D4A732	D4A732_RAT	0.0269936	0.673681	0.0125178	0.309	-0.0523	-0.361	Multivesicular body subunit 12B	317	Mvb12b
tr	B4F7C1	B4F7C1_RAT	0.080056	0.319657	0.0128475	-1.1	0.592	1.69	G protein-coupled receptor 37-like 1, isoform CRA_a (G-protein-coupled receptor 37-like 1) (Gpr37l1 protein)	481	Gpr37l1
tr	F1LQX9	F1LQX9_RAT	0.0464257	0.48428	0.012896	0.734	-0.236	-0.97	Nuclear protein localization protein 4 homolog	608	Nploc4
tr	Q5D023	Q5D023_RAT	0.0854939	0.304016	0.0129143	-0.321	0.183	0.504	Dynein light intermediate chain	492	Dync1li2
sp	P62828	RAN_RAT	0.055777	0.449746	0.0139856	-0.436	0.16	0.596	GTP-binding nuclear protein Ran (GTPase Ran) (Ras-like protein TC4) (Ras-related nuclear protein)	216	Ran
tr	Q5XIA5	Q5XIA5_RAT	0.0784359	0.353608	0.0143379	-1.63	0.815	2.45	Coenzyme A synthase	563	Coasy
sp	Q07984	SSRD_RAT	0.687668	0.00709168	0.0147337	-0.154	-1.23	-1.08	Translocon-associated protein subunit delta (TRAP-delta) (Signal sequence receptor subunit delta) (SSR-delta)	173	Ssr4
tr	A0A0G2K9A9	A0A0G2K9A9_RAT	0.0662683	0.417237	0.0150386	0.476	-0.197	-0.672	F-box protein 41	869	Fbxo41
sp	P11960	ODBA_RAT	0.782735	0.0251657	0.015232	0.173	-1.59	-1.76	2-oxoisovalerate dehydrogenase subunit alpha, mitochondrial (EC 1.2.4.4) (Branched-chain alpha-keto acid dehydrogenase E1 component alpha chain) (BCKDE1A) (BCKDH E1-alpha) (Fragment)	441	Bckdha
sp	P42123	LDHB_RAT	0.156613	0.206099	0.0155332	-0.177	0.157	0.334	L-lactate dehydrogenase B chain (LDH-B) (EC 1.1.1.27) (LDH heart subunit) (LDH-H)	334	Ldhb
sp	P62762	VISL1_RAT	0.112993	0.287134	0.0161863	0.235	-0.153	-0.388	Visinin-like protein 1 (VILIP) (21 kDa CABP) (Neural visinin-like protein 1) (NVL-1) (NVP-1)	191	Vsnl1
sp	P62963	PROF1_RAT	0.759013	0.00926974	0.0162006	-0.0703	-0.706	-0.636	Profilin-1 (Profilin I)	140	Pfn1
tr	F1M1T9	F1M1T9_RAT	0.0528409	0.52666	0.0166702	-0.4	0.12	0.52	Phosphodiesterase (EC 3.1.4.-)	643	Pde4b
tr	Q6PW52	Q6PW52_RAT	0.255464	0.136136	0.0171747	-0.106	0.142	0.248	GABA(A) receptor subunit gamma-2 (Gamma-aminobutyric acid receptor subunit gamma-2)	474	Gabrg2
tr	Q5U1Z9	Q5U1Z9_RAT	0.145007	0.242579	0.0172983	-0.639	0.503	1.14	Metaxin 2	263	Mtx2
sp	Q5XIC0	ECI2_RAT	0.0890027	0.371222	0.0174715	0.171	-0.0853	-0.256	Enoyl-CoA delta isomerase 2 (EC 5.3.3.8) (Delta(3),delta(2)-enoyl-CoA isomerase) (D3,D2-enoyl-CoA isomerase) (Dodecenoyl-CoA isomerase) (Peroxisomal 3,2-trans-enoyl-CoA isomerase) (pECI)	391	Eci2
sp	Q5I0G4	GARS_RAT	0.596889	0.0459459	0.0175497	-0.0708	0.293	0.364	Glycine--tRNA ligase (EC 6.1.1.14) (Diadenosine tetraphosphate synthetase) (Ap4A synthetase) (EC 2.7.7.-) (Glycyl-tRNA synthetase) (GlyRS) (Glycyl-tRNA synthetase 1)	728	Gars1
tr	D3ZII8	D3ZII8_RAT	0.204593	0.17891	0.01791	0.269	-0.286	-0.555	SET and MYND domain containing 5 (Predicted) (SMYD family member 5)	417	Smyd5
tr	A0A0G2JVI6	A0A0G2JVI6_RAT	0.028721	0.80006	0.0181223	-0.978	0.101	1.08	Peripheral plasma membrane protein CASK	770	Cask
sp	O35303	DNM1L_RAT	0.237752	0.155764	0.0182903	-0.156	0.19	0.346	Dynamin-1-like protein (EC 3.6.5.5) (Dynamin-like protein)	755	Dnm1l
tr	D3ZRX7	D3ZRX7_RAT	0.613901	0.0459535	0.0183637	0.135	-0.588	-0.723	Protocadherin 10	1031	Pcdh10
tr	D4A5L9	D4A5L9_RAT	0.203988	0.184768	0.0185206	0.283	-0.296	-0.579	Cytochrome c domain-containing protein	105	D4A5L9
tr	G3V7T8	G3V7T8_RAT	0.42985	0.0784821	0.0186989	0.387	-0.917	-1.3	Disks large-associated protein 3	966	Dlgap3
tr	D3ZYH3	D3ZYH3_RAT	0.797808	0.0305921	0.0192068	0.0604	-0.571	-0.632	Nudix hydrolase 11 (RCG22822)	164	Nudt10
tr	D4ABK9	D4ABK9_RAT	0.84402	0.0134686	0.0192688	-0.0675	-0.988	-0.92	Kinase D-interacting substrate of 220 kDa	1712	Kidins220
tr	D3ZLC1	D3ZLC1_RAT	0.271087	0.14179	0.0193229	0.616	-0.841	-1.46	Lamin B2	616	Lmnb2
sp	Q91ZW1	TFAM_RAT	0.103869	0.361018	0.0198471	0.675	-0.363	-1.04	Transcription factor A, mitochondrial (mtTFA)	244	Tfam
sp	P05982	NQO1_RAT	0.203464	0.210088	0.0214374	0.699	-0.688	-1.39	NAD(P)H dehydrogenase [quinone] 1 (EC 1.6.5.2) (Azoreductase) (DT-diaphorase) (DTD) (Menadione reductase) (NAD(P)H:quinone oxidoreductase 1) (Phylloquinone reductase) (Quinone reductase 1) (QR1)	274	Nqo1
tr	Q8R2H0	Q8R2H0_RAT	0.475935	0.0784232	0.0215993	0.131	-0.344	-0.474	V-type proton ATPase subunit G	118	Atp6v1g2
sp	D3ZVR7	PXL2B_RAT	0.0236599	0.962362	0.0217167	0.329	-0.00603	-0.335	Prostamide/prostaglandin F synthase (Prostamide/PG F synthase) (Prostamide/PGF synthase) (EC 1.11.1.20) (Peroxiredoxin-like 2B)	201	Prxl2b
sp	O88917	AGRL1_RAT	0.323899	0.12986	0.0219453	-0.311	0.493	0.804	Adhesion G protein-coupled receptor L1 (Calcium-independent alpha-latrotoxin receptor 1) (CIRL-1) (Latrophilin-1)	1515	Adgrl1
sp	P23358	RL12_RAT	0.220232	0.198505	0.0220204	0.301	-0.317	-0.619	60S ribosomal protein L12	165	Rpl12
tr	A0A1W2Q669	A0A1W2Q669_RAT	0.176479	0.248526	0.0222245	-1.13	0.956	2.09	Keratin 81	479	Krt81
tr	G3V6V1	G3V6V1_RAT	0.621537	0.0543198	0.0222266	0.0459	-0.195	-0.241	Aminopeptidase B (Arginyl aminopeptidase (Aminopeptidase B))	650	Rnpep
tr	A0A0G2KAI8	A0A0G2KAI8_RAT	0.959846	0.0248454	0.0226755	0.0254	-1.28	-1.31	Developmentally-regulated GTP-binding protein 2	364	Drg2
sp	P60892	PRPS1_RAT	0.117937	0.362488	0.0228842	-0.158	0.0883	0.246	Ribose-phosphate pyrophosphokinase 1 (EC 2.7.6.1) (Phosphoribosyl pyrophosphate synthase I) (PRS-I)	318	Prps1
sp	Q6AXM8	PON2_RAT	0.509937	0.00686221	0.0229598	0.0817	0.399	0.317	Serum paraoxonase/arylesterase 2 (PON 2) (EC 3.1.1.2) (EC 3.1.1.81) (Aromatic esterase 2) (A-esterase 2) (Serum aryldialkylphosphatase 2)	354	Pon2
sp	P60711	ACTB_RAT	0.435511	0.094461	0.0231583	0.183	-0.414	-0.598	Actin, cytoplasmic 1 (Beta-actin) [Cleaved into: Actin, cytoplasmic 1, N-terminally processed]	375	Actb
sp	Q63065	PDK1_RAT	0.863344	0.0317564	0.0232451	0.0896	-1.25	-1.34	[Pyruvate dehydrogenase (acetyl-transferring)] kinase isozyme 1, mitochondrial (EC 2.7.11.2) (PDK p48) (Pyruvate dehydrogenase kinase isoform 1) (PDH kinase 1)	434	Pdk1
tr	D4A435	D4A435_RAT	0.314122	0.14645	0.0240956	-0.235	0.349	0.584	Intercellular adhesion molecule 5 (RCG31795)	917	Icam5
tr	D3ZA69	D3ZA69_RAT	0.0413611	0.769665	0.0243524	-1.22	0.158	1.38	Nuclear receptor-binding protein 2	491	Nrbp2
tr	M0R6K4	M0R6K4_RAT	0.0109169	0.656305	0.0246037	-0.622	-0.0928	0.529	Dedicator of cytokinesis 4	1928	Dock4
tr	D3Z9L5	D3Z9L5_RAT	0.712331	0.0128177	0.0251084	-0.182	-1.43	-1.25	WD repeat domain 11	1224	Wdr11
sp	Q6AXQ0	SAE1_RAT	0.28829	0.169057	0.0254013	0.773	-1.02	-1.79	SUMO-activating enzyme subunit 1 (Ubiquitin-like 1-activating enzyme E1A) [Cleaved into: SUMO-activating enzyme subunit 1, N-terminally processed]	349	Sae1
tr	A0A0G2K189	A0A0G2K189_RAT	0.242661	0.204235	0.0255556	0.455	-0.497	-0.952	Secernin 3 (Secernin 3, isoform CRA_a)	418	Scrn3
tr	F1M110	F1M110_RAT	0.722659	0.0134731	0.0257302	-0.045	-0.364	-0.319	Glycylpeptide N-tetradecanoyltransferase (EC 2.3.1.97)	529	Nmt2
sp	P97878	EXOC5_RAT	0.853787	0.0184135	0.0257415	-0.0543	-0.797	-0.743	Exocyst complex component 5 (71 kDa component of rsec6/8 secretory complex) (Exocyst complex component Sec10) (p71)	708	Exoc5
sp	Q641Z6	EHD1_RAT	0.609418	0.0651192	0.0259447	0.0453	-0.177	-0.222	EH domain-containing protein 1	534	Ehd1
tr	A0A0G2JY30	A0A0G2JY30_RAT	0.0278775	0.97387	0.0262712	-0.65	0.00858	0.658	Carboxypeptidase D (EC 3.4.17.22) (Metallocarboxypeptidase D)	1133	Cpd
tr	A0A0G2JVI9	A0A0G2JVI9_RAT	0.232484	0.220933	0.0266228	0.552	-0.567	-1.12	Contactin-4	991	Cntn4
tr	A0A0G2KAS7	A0A0G2KAS7_RAT	0.163659	0.31004	0.0268346	0.164	-0.117	-0.28	Amino acid transporter	498	Slc1a3
sp	Q04931	SSRP1_RAT	0.408522	0.00603742	0.0276817	-0.397	-1.57	-1.17	FACT complex subunit SSRP1 (Facilitates chromatin transcription complex subunit SSRP1) (Recombination signal sequence recognition protein 1) (Structure-specific recognition protein 1) (T160)	709	Ssrp1
sp	P84076	HPCA_RAT	0.176486	0.297391	0.0277307	0.2	-0.151	-0.351	Neuron-specific calcium-binding protein hippocalcin (P23K)	193	Hpca
tr	A0A0G2K2V1	A0A0G2K2V1_RAT	0.326993	0.162952	0.0285826	0.192	-0.279	-0.471	Ubiquitin carboxyl-terminal hydrolase 46	359	Usp46
sp	Q6AYG5	ECHD1_RAT	0.119497	0.423132	0.0286233	0.473	-0.233	-0.706	Ethylmalonyl-CoA decarboxylase (EC 4.1.1.94) (Enoyl-CoA hydratase domain-containing protein 1) (Methylmalonyl-CoA decarboxylase) (MMCD)	299	Echdc1
tr	A0A0G2K3V4	A0A0G2K3V4_RAT	0.173872	0.31163	0.0289224	-0.16	0.117	0.277	O-GlcNAc transferase subunit p110 (EC 2.4.1.255) (O-linked N-acetylglucosamine transferase 110 kDa subunit) (UDP-N-acetylglucosamine--peptide N-acetylglucosaminyltransferase 110 kDa subunit)	1046	Ogt
sp	Q6AYD3	PA2G4_RAT	0.134599	0.387901	0.0289386	-0.288	0.16	0.447	Proliferation-associated protein 2G4	394	Pa2g4
sp	P07150	ANXA1_RAT	0.121834	0.420163	0.0289471	0.261	-0.13	-0.392	Annexin A1 (Annexin I) (Annexin-1) (Calpactin II) (Calpactin-2) (Chromobindin-9) (Lipocortin I) (Phospholipase A2 inhibitory protein) (p35)	346	Anxa1
tr	Q66HP8	Q66HP8_RAT	0.441823	0.115625	0.0293395	0.102	-0.217	-0.319	Mitochondrial carnitine/acylcarnitine carrier protein (Solute carrier family 25 (Carnitine/acylcarnitine translocase), member 20) (Solute carrier family 25 (Mitochondrial carnitine/acylcarnitine translocase), member 20, isoform CRA_a)	301	Slc25a20
tr	D3ZP15	D3ZP15_RAT	0.189585	0.293744	0.0296348	-0.408	0.321	0.729	RAB9B, member RAS oncogene family (RCG56886)	201	Rab9b
tr	F1M8Y2	F1M8Y2_RAT	0.0768613	0.598405	0.0299256	-0.384	0.107	0.49	Tetraspanin	201	Tspan7
sp	Q9QVC8	FKBP4_RAT	0.98564	0.0309411	0.0299505	-0.0102	1.38	1.39	Peptidyl-prolyl cis-trans isomerase FKBP4 (PPIase FKBP4) (EC 5.2.1.8) (52 kDa FK506-binding protein) (52 kDa FKBP) (FKBP-52) (59 kDa immunophilin) (p59) (FK506-binding protein 4) (FKBP-4) (FKBP59) (HSP-binding immunophilin) (HBI) (Immunophilin FKBP52) (Rotamase) [Cleaved into: Peptidyl-prolyl cis-trans isomerase FKBP4, N-terminally processed]	458	Fkbp4
tr	B1WBS4	B1WBS4_RAT	0.830444	0.0441535	0.0300225	-0.0325	0.338	0.37	Similar to Vacuolar protein sorting 26 homolog (VPS26 protein homolog), isoform CRA_a (VPS26 retromer complex component B) (Vps26b protein)	336	Vps26b
sp	Q5M7A4	UBA5_RAT	0.211716	0.268852	0.030185	-0.247	0.217	0.464	Ubiquitin-like modifier-activating enzyme 5 (Ubiquitin-activating enzyme 5) (UFM1-activating enzyme)	403	Uba5
sp	Q6P7A2	UBE4A_RAT	0.00851971	0.49014	0.0302478	-2.33	-0.519	1.81	Ubiquitin conjugation factor E4 A (EC 2.3.2.27) (RING-type E3 ubiquitin transferase E4 A)	1066	Ube4a
tr	D3ZD48	D3ZD48_RAT	0.378528	0.00596586	0.0303236	-0.173	-0.643	-0.47	RAB11 family interacting protein 2 (Class I) (Predicted), isoform CRA_a (RAB11 family-interacting protein 2)	512	Rab11fip2
sp	P97546	NPTN_RAT	0.278715	0.206489	0.0306455	-0.108	0.127	0.235	Neuroplastin (Glycoprotein 55/65) (gp55/65) (Stromal cell-derived receptor 1) (SDR-1)	393	Nptn
tr	G3V774	G3V774_RAT	0.107261	0.00143552	0.0306533	0.348	0.84	0.492	F-box only protein 2 (F-box protein 2)	296	Fbxo2
sp	Q62976	KCMA1_RAT	0.947396	0.0272823	0.0307424	-0.0105	-0.397	-0.386	Calcium-activated potassium channel subunit alpha-1 (BK channel) (BKCA alpha) (Calcium-activated potassium channel, subfamily M subunit alpha-1) (K(VCA)alpha) (KCa1.1) (Maxi K channel) (MaxiK) (Slo-alpha) (Slo1) (Slowpoke homolog) (Slo homolog)	1209	Kcnma1
tr	Q6R5J6	Q6R5J6_RAT	0.210702	0.00296165	0.0307973	-0.28	-0.803	-0.523	NYGGF5 (Solute carrier family 25, member 27)	275	Slc25a27
sp	P40307	PSB2_RAT	0.500393	0.103036	0.0310054	-0.102	0.26	0.362	Proteasome subunit beta type-2 (EC 3.4.25.1) (Macropain subunit C7-I) (Multicatalytic endopeptidase complex subunit C7-I) (Proteasome component C7-I)	201	Psmb2
tr	Q6GQQ2	Q6GQQ2_RAT	0.793862	0.0194596	0.0312815	-0.157	-1.6	-1.45	PRKCA-binding protein (Protein interacting with C kinase 1) (Protein kinase C-alpha-binding protein)	416	Pick1
sp	Q5XIK2	TMX2_RAT	0.502518	0.00924211	0.0316331	-0.328	-1.49	-1.17	Thioredoxin-related transmembrane protein 2 (Thioredoxin domain-containing protein 14)	295	Tmx2
tr	D4A830	D4A830_RAT	0.0345375	0.969511	0.0322361	0.335	-0.00542	-0.34	Inorganic diphosphatase (EC 3.6.1.1)	304	Ppa2
sp	Q6AYG3	PRUN1_RAT	0.401931	0.14245	0.0323167	-0.561	1.02	1.58	Exopolyphosphatase PRUNE1 (EC 3.6.1.1)	454	Prune1
sp	Q6AY04	MAIP1_RAT	0.943624	0.0369231	0.0325043	0.0176	-0.579	-0.597	m-AAA protease-interacting protein 1, mitochondrial (Matrix AAA peptidase-interacting protein 1)	291	Maip1
tr	Q9WVJ6	Q9WVJ6_RAT	0.35006	0.169846	0.0327112	0.432	-0.65	-1.08	Tissue-type transglutaminase (Transglutaminase 2) (Transglutaminase 2, C polypeptide, isoform CRA_a)	686	Tgm2
sp	Q6IRK9	CBPQ_RAT	0.000287954	0.0174014	0.0329366	2.59	1.38	-1.2	Carboxypeptidase Q (EC 3.4.17.-) (Hematopoietic lineage switch 2 related protein) (Hls2-rp) (Liver annexin-like protein 1) (LAL-1) (Plasma glutamate carboxypeptidase)	472	Cpq
sp	Q1WIM2	CADM2_RAT	0.11534	0.483952	0.0333199	-0.163	0.0689	0.232	Cell adhesion molecule 2 (Immunoglobulin superfamily member 4D) (IgSF4D) (Nectin-like protein 3) (NECL-3) (Synaptic cell adhesion molecule 2) (SynCAM 2)	435	Cadm2
sp	D3ZQL7	TPPP_RAT	0.420263	0.139629	0.0336025	0.157	-0.299	-0.456	Tubulin polymerization-promoting protein (TPPP) (EC 3.6.5.-) (25 kDa brain-specific protein) (TPPP/p25) (p25-alpha)	218	Tppp
tr	M9MMM8	M9MMM8_RAT	0.613051	0.0133998	0.0337415	-0.228	-1.29	-1.06	Serine/threonine-protein kinase BRSK2	709	Brsk2
sp	O89049	TRXR1_RAT	0.122191	0.467704	0.0337592	0.154	-0.0693	-0.224	Thioredoxin reductase 1, cytoplasmic (TR) (EC 1.8.1.9) (NADPH-dependent thioredoxin reductase) (Thioredoxin reductase TR1)	499	Txnrd1
tr	Q6PW34	Q6PW34_RAT	0.540382	0.0110173	0.0338111	0.202	0.978	0.776	Neuronal cell adhesion molecule (Neuronal cell adhesion molecule long isoform Nc17)	1299	Nrcam
tr	A0A0G2JSR7	A0A0G2JSR7_RAT	0.784981	0.0207023	0.0339681	0.0442	0.427	0.383	Matrin-3 (RCG49469, isoform CRA_a)	845	Matr3
tr	D3ZL50	D3ZL50_RAT	0.718306	0.0178639	0.034426	-0.122	-0.917	-0.795	Tetratricopeptide repeat domain 37	1563	Ttc37
sp	Q6AY84	SCRN1_RAT	0.372875	0.165634	0.0345536	-0.114	0.182	0.295	Secernin-1	414	Scrn1
sp	Q6P6R2	DLDH_RAT	0.813242	0.0225891	0.034664	0.0325	0.356	0.324	Dihydrolipoyl dehydrogenase, mitochondrial (EC 1.8.1.4) (Dihydrolipoamide dehydrogenase)	509	Dld
tr	A0A0G2JSU4	A0A0G2JSU4_RAT	0.635635	0.0147479	0.0349967	0.0732	0.435	0.362	N-myc downstream-regulated gene 2 protein (Protein NDRG2)	357	Ndrg2
tr	B3DM90	B3DM90_RAT	0.80192	0.0549428	0.0350595	0.0321	-0.269	-0.301	Nicastrin	602	Ncstn
sp	P07722	MAG_RAT	0.688856	0.0169979	0.0352278	0.0376	0.257	0.22	Myelin-associated glycoprotein (1B236) (Brain neuron cytoplasmic protein 3) (Sialic acid-binding Ig-like lectin 4a) (Siglec-4a)	626	Mag
tr	B5DEY8	B5DEY8_RAT	0.584073	0.093896	0.0355195	-0.0611	0.199	0.26	Sorting nexin	406	Snx6
tr	D3ZRM5	D3ZRM5_RAT	0.203737	0.318218	0.0356171	0.251	-0.194	-0.445	RAB23, member RAS oncogene family (RAB23, member RAS oncogene family (Predicted))	237	Rab23
tr	A0A0G2K080	A0A0G2K080_RAT	0.829476	0.0241374	0.0356501	-0.0552	-0.655	-0.6	Lysophospholipase D GDPD1	256	Gdpd1
tr	A0A0G2K648	A0A0G2K648_RAT	0.0679411	0.719593	0.035804	0.414	-0.0753	-0.489	WD repeat-containing protein 61	292	Wdr61
tr	D4A559	D4A559_RAT	0.720384	0.0684152	0.0361303	-0.111	0.613	0.724	Dematin actin-binding protein (Erythrocyte protein band 4.9 (Predicted), isoform CRA_a)	320	Dmtn
tr	D3ZZN3	D3ZZN3_RAT	0.0615847	0.766337	0.0362177	0.346	-0.0506	-0.397	Acetyl-coenzyme A synthetase (EC 6.2.1.1)	682	Acss1
tr	F1LQ41	F1LQ41_RAT	0.453883	0.135657	0.0362441	-0.418	0.868	1.29	Neuroligin-2	834	Nlgn2
sp	Q08163	CAP1_RAT	0.36222	0.17944	0.0363995	-0.0858	0.129	0.215	Adenylyl cyclase-associated protein 1 (CAP 1)	474	Cap1
sp	Q99NA5	IDH3A_RAT	0.715535	0.0704162	0.0367824	-0.0633	0.34	0.403	Isocitrate dehydrogenase [NAD] subunit alpha, mitochondrial (EC 1.1.1.41) (Isocitric dehydrogenase subunit alpha) (NAD(+)-specific ICDH subunit alpha)	366	Idh3a
tr	A0A0G2JZX9	A0A0G2JZX9_RAT	0.241512	0.280621	0.0371699	-0.123	0.113	0.236	Phosphodiesterase (EC 3.1.4.-)	507	Pde1a
sp	Q63468	KPRA_RAT	0.349381	0.191037	0.0372903	-0.442	0.631	1.07	Phosphoribosyl pyrophosphate synthase-associated protein 1 (PRPP synthase-associated protein 1) (39 kDa phosphoribosypyrophosphate synthase-associated protein) (PAP39)	356	Prpsap1
tr	G3V9G1	G3V9G1_RAT	0.0974459	0.594432	0.0379697	-0.86	0.26	1.12	Adenylate cyclase type 5 (EC 4.6.1.1)	1262	Adcy5
tr	A0A0G2K261	A0A0G2K261_RAT	0.100456	0.584381	0.0381743	-0.218	0.0685	0.287	Isoleucyl-tRNA synthetase (EC 6.1.1.5)	1011	Iars2
sp	P14562	LAMP1_RAT	0.973395	0.0359898	0.0382151	-0.0159	-1.11	-1.1	Lysosome-associated membrane glycoprotein 1 (LAMP-1) (Lysosome-associated membrane protein 1) (120 kDa lysosomal membrane glycoprotein) (LGP-120) (CD107 antigen-like family member A) (CD antigen CD107a)	407	Lamp1
tr	F1LXF5	F1LXF5_RAT	0.898604	0.0307383	0.0386779	-0.034	-0.646	-0.612	Guided entry of tail-anchored proteins factor 4 (Similar to RIKEN cDNA 1110007L15 (Predicted))	330	Get4
sp	Q568Z1	F131B_RAT	0.135262	0.480609	0.0391963	1.05	-0.477	-1.53	Protein FAM131B	332	Fam131b
tr	F1LX07	F1LX07_RAT	0.0058426	0.304624	0.0393211	-0.316	-0.0996	0.217	Solute carrier family 25 member 12	655	Slc25a12
tr	D3ZU64	D3ZU64_RAT	0.43896	0.154355	0.0398611	0.106	-0.202	-0.307	VPS37B subunit of ESCRT-I (Vacuolar protein sorting 37B (Yeast) (Predicted), isoform CRA_b)	285	Vps37b
tr	D3ZU13	D3ZU13_RAT	0.150798	0.452328	0.040511	-0.25	0.126	0.375	Eukaryotic translation initiation factor 4 gamma, 1	1598	Eif4g1
tr	D4A8G7	D4A8G7_RAT	0.396256	0.177499	0.0405111	0.313	-0.512	-0.825	SNW domain-containing 1 (Similar to Nuclear protein SkiP (Ski-interacting protein) (Predicted))	536	Snw1
sp	P05508	NU4M_RAT	0.14316	0.47312	0.0407753	-0.407	0.191	0.598	NADH-ubiquinone oxidoreductase chain 4 (EC 7.1.1.2) (NADH dehydrogenase subunit 4)	459	Mtnd4
sp	Q9Z1B2	GSTM5_RAT	0.0388702	0.976802	0.0409528	-0.278	-0.00352	0.274	Glutathione S-transferase Mu 5 (EC 2.5.1.18) (GST class-mu 5)	225	Gstm5
tr	D3ZPR0	D3ZPR0_RAT	0.644326	0.0176958	0.0409841	-0.0509	-0.3	-0.249	Chromosome segregation 1-like protein (Exportin-2) (Importin-alpha re-exporter)	971	Cse1l
tr	F1M0Z3	F1M0Z3_RAT	0.11628	0.554198	0.0410977	0.246	-0.0878	-0.333	Copine 4 (Copine IV (Predicted), isoform CRA_a)	567	Cpne4
tr	D3ZUP8	D3ZUP8_RAT	0.666897	0.0881634	0.0411839	0.226	-0.956	-1.18	LMBR1 domain-containing 2 (Similar to RIKEN cDNA 9930036E21 gene (Predicted))	694	Lmbrd2
tr	B5DF65	B5DF65_RAT	0.0820925	0.700385	0.0415377	0.338	-0.0696	-0.407	Biliverdin reductase B (Biliverdin reductase B (Flavin reductase (NADPH))) (Biliverdin reductase B (Flavin reductase (NADPH)) (Predicted), isoform CRA_b)	206	Blvrb
tr	A0A0H2UHZ1	A0A0H2UHZ1_RAT	0.0147829	0.571111	0.0415672	0.743	0.15	-0.593	Aquaporin-4	246	Aqp4
sp	P61227	RAP2B_RAT	0.590135	0.108144	0.0419127	0.0699	-0.221	-0.29	Ras-related protein Rap-2b (EC 3.6.5.2)	183	Rap2b
sp	Q498C8	RER1_RAT	0.101432	0.618297	0.0421631	0.906	-0.26	-1.17	Protein RER1	196	Rer1
tr	B2RZ68	B2RZ68_RAT	0.435809	0.163959	0.0422	0.314	-0.58	-0.894	DDB1 and CUL4-associated factor 7 (WD repeat domain 68) (WD repeat domain 68 (Predicted))	342	Dcaf7
sp	Q6PDU1	SRSF2_RAT	0.730954	0.0226804	0.0422781	-0.17	-1.28	-1.11	Serine/arginine-rich splicing factor 2 (Splicing component, 35 kDa) (Splicing factor SC35) (SC-35) (Splicing factor, arginine/serine-rich 2)	221	Srsf2
sp	Q5BJU7	WASF1_RAT	0.658713	0.0192574	0.0429573	0.067	0.405	0.338	Wiskott-Aldrich syndrome protein family member 1 (WASP family protein member 1) (Protein WAVE-1)	559	Wasf1
sp	Q9WUD9	SRC_RAT	0.28765	0.265882	0.0430112	-0.237	0.249	0.486	Proto-oncogene tyrosine-protein kinase Src (EC 2.7.10.2) (Proto-oncogene c-Src) (pp60c-src) (p60-Src)	536	Src
tr	D3Z831	D3Z831_RAT	0.990543	0.0442989	0.0433695	-0.00206	0.386	0.388	Protein NDRG4	391	Ndrg4
sp	Q505J8	SYFA_RAT	0.924227	0.0369233	0.0437955	-0.0119	-0.291	-0.279	Phenylalanine--tRNA ligase alpha subunit (EC 6.1.1.20) (Phenylalanyl-tRNA synthetase alpha subunit) (PheRS)	508	Farsa
sp	P82995	HS90A_RAT	0.351932	0.221132	0.0445718	-0.141	0.188	0.329	Heat shock protein HSP 90-alpha (Heat shock 86 kDa) (HSP 86) (HSP86)	733	Hsp90aa1
sp	Q811X6	CRYL1_RAT	0.635816	0.102629	0.0446518	0.0759	-0.278	-0.354	Lambda-crystallin homolog (EC 1.1.1.45) (L-gulonate 3-dehydrogenase) (Gul3DH)	319	Cryl1
tr	G3V7Q3	G3V7Q3_RAT	0.0216652	0.689428	0.0446992	0.592	0.0907	-0.502	Coiled-coil domain-containing protein 127	252	Ccdc127
tr	A0A0G2K394	A0A0G2K394_RAT	0.809242	0.0695437	0.0453464	0.0352	-0.286	-0.322	Low molecular weight cytosolic acid phosphatase (EC 3.1.3.2) (EC 3.1.3.48) (Low molecular weight phosphotyrosine protein phosphatase)	159	Acp1
sp	G3V928	LRP1_RAT	0.0257246	0.752703	0.0454465	-0.301	-0.0376	0.263	Prolow-density lipoprotein receptor-related protein 1 (LRP-1) [Cleaved into: Low-density lipoprotein receptor-related protein 1 85 kDa subunit (LRP-85); Low-density lipoprotein receptor-related protein 1 515 kDa subunit (LRP-515); Low-density lipoprotein receptor-related protein 1 intracellular domain (LRPICD)]	4545	Lrp1
tr	D3ZZU8	D3ZZU8_RAT	0.554176	0.0154847	0.0455566	0.0766	0.36	0.283	Protein-ribulosamine 3-kinase (EC 2.7.1.172)	203	Fn3k
sp	Q6AY57	WIPI2_RAT	6.06968e-06	0.000111402	0.0458176	-1.41	-1.02	0.389	WD repeat domain phosphoinositide-interacting protein 2 (WIPI-2)	445	Wipi2
sp	P04177	TY3H_RAT	0.818631	0.0304088	0.0459486	0.0288	0.305	0.277	Tyrosine 3-monooxygenase (EC 1.14.16.2) (Tyrosine 3-hydroxylase) (TH)	498	Th
sp	Q2PQA9	KINH_RAT	0.0628972	0.860545	0.0460527	0.217	-0.0189	-0.236	Kinesin-1 heavy chain (Conventional kinesin heavy chain) (Ubiquitous kinesin heavy chain) (UKHC)	963	Kif5b
sp	P43425	GBG7_RAT	0.171374	0.450768	0.0464637	0.233	-0.125	-0.358	Guanine nucleotide-binding protein G(I)/G(S)/G(O) subunit gamma-7	68	Gng7
sp	Q6IRE4	TS101_RAT	0.221407	0.363553	0.04656	-0.103	0.0755	0.179	Tumor susceptibility gene 101 protein (ESCRT-I complex subunit TSG101)	391	Tsg101
sp	Q80Z30	PPM1E_RAT	0.290814	0.281402	0.0467083	-0.227	0.231	0.458	Protein phosphatase 1E (EC 3.1.3.16) (Ca(2+)/calmodulin-dependent protein kinase phosphatase N) (CaMKP-N) (CaMKP-nucleus) (CaMKN) (Partner of PIX 1) (Partner of PIX-alpha) (Partner of PIXA)	750	Ppm1e
sp	Q64244	CD38_RAT	0.104314	0.647686	0.0468111	-0.195	0.0516	0.246	ADP-ribosyl cyclase/cyclic ADP-ribose hydrolase 1 (EC 3.2.2.6) (2'-phospho-ADP-ribosyl cyclase) (2'-phospho-ADP-ribosyl cyclase/2'-phospho-cyclic-ADP-ribose transferase) (EC 2.4.99.20) (2'-phospho-cyclic-ADP-ribose transferase) (ADP-ribosyl cyclase 1) (ADPRC 1) (CD38H) (Cyclic ADP-ribose hydrolase 1) (cADPr hydrolase 1) (CD antigen CD38)	303	Cd38
tr	M0RDD7	M0RDD7_RAT	0.104466	0.648815	0.0470164	-0.286	0.0757	0.362	Chromatin target of PRMT1-like 1 (RCG29880)	203	Chtopl1
sp	P84082	ARF2_RAT	0.221131	0.373421	0.04815	-0.679	0.486	1.16	ADP-ribosylation factor 2	181	Arf2
tr	M0R3U3	M0R3U3_RAT	0.573815	0.128762	0.0483494	0.195	-0.554	-0.749	Immunoglobulin-like domain-containing receptor 2	519	Ildr2
tr	F1LUY5	F1LUY5_RAT	0.368809	0.225128	0.048371	-0.124	0.17	0.294	Tetratricopeptide repeat domain 7B	582	Ttc7b
sp	P97852	DHB4_RAT	0.179565	0.447415	0.0484507	-0.146	0.0799	0.225	Peroxisomal multifunctional enzyme type 2 (MFE-2) (17-beta-hydroxysteroid dehydrogenase 4) (17-beta-HSD 4) (D-bifunctional protein) (DBP) (Multifunctional protein 2) (MFP-2) [Cleaved into: (3R)-hydroxyacyl-CoA dehydrogenase (EC 1.1.1.n12); Enoyl-CoA hydratase 2 (EC 4.2.1.107) (EC 4.2.1.119) (3-alpha,7-alpha,12-alpha-trihydroxy-5-beta-cholest-24-enoyl-CoA hydratase)]	735	Hsd17b4
tr	A0A0H2UHD9	A0A0H2UHD9_RAT	0.632173	0.111883	0.0484627	-0.0928	0.326	0.419	Nicalin	562	Ncln
tr	A0A0G2JW88	A0A0G2JW88_RAT	0.0149824	0.519039	0.0486359	0.416	0.0959	-0.32	Microtubule-associated protein	2201	Map4
sp	O35431	APBA2_RAT	0.206322	0.00453764	0.0486664	0.252	0.668	0.416	Amyloid-beta A4 precursor protein-binding family A member 2 (Adapter protein X11beta) (Neuron-specific X11L protein) (Neuronal Munc18-1-interacting protein 2) (Mint-2)	750	Apba2
tr	Q5M949	Q5M949_RAT	0.909879	0.0596703	0.0488173	0.0198	-0.359	-0.378	Nipsnap homolog 3A (C. elegans) (Nipsnap homolog 3B)	247	Nipsnap3b
tr	F1LX20	F1LX20_RAT	0.765974	0.0826817	0.0489625	0.0362	-0.227	-0.263	TNF alpha-induced protein 8-like 3 (Tumor necrosis factor, alpha-induced protein 8-like 3 (Predicted))	204	Tnfaip8l3
tr	Q5XIP2	Q5XIP2_RAT	0.305562	0.00731394	0.0489774	-0.204	-0.626	-0.422	GPI-anchor transamidase (GPI transamidase) (EC 3.-.-.-) (Phosphatidylinositol-glycan biosynthesis class K protein)	395	Pigk
tr	A0A0H2UHF9	A0A0H2UHF9_RAT	0.902332	0.0610404	0.0491086	-0.0499	0.83	0.88	Actin-binding LIM protein 2	573	Ablim2
tr	Q6MG85	Q6MG85_RAT	0.556512	0.0169091	0.0493468	-0.094	-0.437	-0.343	1-acyl-sn-glycerol-3-phosphate acyltransferase (EC 2.3.1.51)	284	Agpat1
sp	Q5PPN5	TPPP3_RAT	0.347102	0.245218	0.0494391	0.571	-0.714	-1.29	Tubulin polymerization-promoting protein family member 3	176	Tppp3
tr	A0A0G2K7P7	A0A0G2K7P7_RAT	0.11364	0.636103	0.0497636	-0.224	0.0635	0.288	Mitochondrial carrier 2	245	Mtch2
sp	Q5PQN0	NCALD_RAT	0.101306	0.686899	0.0500361	0.199	-0.046	-0.245	Neurocalcin-delta	193	Ncald
tr	D3ZZP2	D3ZZP2_RAT	0.926872	0.0435567	0.0513053	-0.0309	-0.751	-0.72	RAB39, member RAS oncogene family (Predicted) (RAB39A, member RAS oncogene family)	217	Rab39a
tr	F1LQJ7	F1LQJ7_RAT	0.995979	0.0518825	0.05142	0.00103	-0.438	-0.439	Phosphoenolpyruvate carboxykinase (GTP) (EC 4.1.1.32)	641	Pck2
sp	Q5FVM6	MTMRC_RAT	0.945262	0.058139	0.0514785	0.0283	-0.854	-0.882	Myotubularin-related protein 12 (Inactive phosphatidylinositol 3-phosphatase 12) (Phosphatidylinositol 3-phosphatase-associated protein)	748	Mtmr12
sp	Q9JIX3	FHIT_RAT	0.264548	0.335107	0.0517425	0.282	-0.242	-0.524	Bis(5'-adenosyl)-triphosphatase (EC 3.6.1.29) (AP3A hydrolase) (AP3Aase) (Diadenosine 5',5'''-P1,P3-triphosphate hydrolase) (Dinucleosidetriphosphatase) (Fragile histidine triad protein)	150	Fhit
tr	A0A0G2JY69	A0A0G2JY69_RAT	0.115089	0.00260198	0.0527592	0.865	1.96	1.1	Peroxin-19 (Peroxisomal biogenesis factor 19) (Peroxisomal farnesylated protein)	293	Pex19
tr	B2RYX0	B2RYX0_RAT	0.666394	0.024266	0.0528758	0.125	0.74	0.615	Naca protein (Nascent polypeptide-associated complex subunit alpha) (Nascent-polypeptide-associated complex alpha polypeptide (Predicted), isoform CRA_b)	215	Naca
sp	P50411	IPP2_RAT	0.61103	0.128128	0.0530322	-0.162	0.511	0.673	Protein phosphatase inhibitor 2 (IPP-2)	205	Ppp1r2
tr	D4ACS3	D4ACS3_RAT	0.0923473	0.752776	0.0532117	-0.849	0.149	0.998	Mab-21 domain-containing 2 (RCG36622, isoform CRA_a)	491	Mb21d2
tr	A0A0G2JWS2	A0A0G2JWS2_RAT	0.712366	0.101295	0.0532176	0.1	-0.474	-0.574	Nebulette	952	Nebl
tr	A0A0G2K6G2	A0A0G2K6G2_RAT	0.95884	0.058407	0.053307	0.0321	-1.28	-1.32	Adipocyte plasma membrane-associated protein	415	Apmap
tr	A0A0G2K5U9	A0A0G2K5U9_RAT	0.0510946	0.978837	0.0535591	-0.276	-0.00342	0.272	Alpha-actinin-4	911	Actn4
tr	A0A096MJ90	A0A096MJ90_RAT	0.613606	0.129017	0.0537816	0.152	-0.481	-0.633	Lymphocyte antigen 6 family member H (Fragment)	124	Ly6h
tr	Q641Z9	Q641Z9_RAT	0.850907	0.0384716	0.0538335	-0.169	-2.07	-1.9	Succinate dehydrogenase cytochrome b560 subunit, mitochondrial	169	Sdhc
sp	O35077	GPDA_RAT	0.21373	0.424494	0.0549276	-0.192	0.121	0.313	Glycerol-3-phosphate dehydrogenase [NAD(+)], cytoplasmic (GPD-C) (GPDH-C) (EC 1.1.1.8)	349	Gpd1
sp	Q5U2X6	CCD47_RAT	0.0295055	0.722467	0.0558726	-2.05	-0.299	1.75	Coiled-coil domain-containing protein 47	483	Ccdc47
tr	F1LNC4	F1LNC4_RAT	0.215218	0.427415	0.0558854	0.205	-0.129	-0.334	Vesicle transport through interaction with t-SNAREs homolog 1B	201	Vti1b
tr	A0A0G2JUF1	A0A0G2JUF1_RAT	0.2979	0.319127	0.0561968	0.242	-0.231	-0.473	Peroxisomal trans-2-enoyl-CoA reductase	285	Pecr
tr	F1LTW9	F1LTW9_RAT	0.0702825	0.901716	0.0565583	-0.339	0.0214	0.361	EFR3 homolog B	817	Efr3b
sp	B2RYG6	OTUB1_RAT	0.805258	0.0876172	0.0569361	-0.0506	0.376	0.427	Ubiquitin thioesterase OTUB1 (EC 3.4.19.12) (Deubiquitinating enzyme OTUB1) (OTU domain-containing ubiquitin aldehyde-binding protein 1) (Otubain-1) (Ubiquitin-specific-processing protease OTUB1)	271	Otub1
sp	P81128	RHG35_RAT	0.34355	0.279636	0.0570938	-0.0969	0.111	0.208	Rho GTPase-activating protein 35 (GAP-associated protein p190) (Glucocorticoid receptor DNA-binding factor 1)	1499	Arhgap35
tr	G3V8Y9	G3V8Y9_RAT	0.0121039	0.398167	0.0571487	-0.296	-0.0866	0.209	Glutamate receptor 3 (Glutamate receptor, ionotropic, AMPA3 (Alpha 3), isoform CRA_a)	888	Gria3
sp	O08873	MADD_RAT	0.299517	0.00835114	0.0571941	-0.123	-0.364	-0.241	MAP kinase-activating death domain protein (Rab3 GDP/GTP exchange factor)	1602	Madd
sp	Q63151	ACSL3_RAT	0.781261	0.0348159	0.0572334	-0.143	-1.21	-1.07	Long-chain-fatty-acid--CoA ligase 3 (EC 6.2.1.3) (Arachidonate--CoA ligase) (EC 6.2.1.15) (Brain acyl-CoA synthetase II) (Long-chain acyl-CoA synthetase 3) (LACS 3)	720	Acsl3
tr	M0R6E0	M0R6E0_RAT	0.0772489	0.865956	0.0574539	-0.484	0.0429	0.527	Phospholipid-transporting ATPase (EC 7.6.2.1)	808	Atp9a
tr	M0R4V4	M0R4V4_RAT	0.437409	0.214512	0.0574575	-0.13	0.213	0.344	Similar to solute carrier family 25 (Mitochondrial carrier; phosphate carrier), member 23, isoform CRA_b (Solute carrier family 25 member 23)	467	Slc25a23
tr	D3ZXA6	D3ZXA6_RAT	0.225488	0.419384	0.0574752	-0.482	0.315	0.796	Pyruvate dehydrogenase phosphatase regulatory subunit (Similar to pyruvate dehydrogenase phosphatase regulatory subunit (Predicted))	878	Pdpr
tr	D3ZI07	D3ZI07_RAT	0.247436	0.388701	0.0578873	-0.428	0.314	0.742	Kinesin-like protein	747	Kif3b
sp	A8WCF8	TPRGL_RAT	0.766069	0.0340459	0.058003	-0.0394	-0.313	-0.274	Tumor protein p63-regulated gene 1-like protein (Mossy fiber terminal-associated vertebrate-specific presynaptic protein)	266	Tprg1l
tr	A0A0G2K7K2	A0A0G2K7K2_RAT	0.490493	0.187963	0.058044	-0.138	0.271	0.409	Apoptosis-inducing factor 1, mitochondrial (Programmed cell death 8, isoform CRA_a)	608	Aifm1
tr	A0A0G2K6H2	A0A0G2K6H2_RAT	0.25458	0.380241	0.0581618	-0.154	0.117	0.271	Maleylacetoacetate isomerase (EC 5.2.1.2)	215	Gstz1
sp	Q5XI83	VP35L_RAT	0.0030366	0.121074	0.0584515	-0.367	-0.163	0.204	VPS35 endosomal protein sorting factor-like	936	Vps35l
tr	Q5XI77	Q5XI77_RAT	0.700574	0.0293954	0.0586672	-0.0378	-0.24	-0.202	Annexin	503	Anxa11
tr	D4AA77	D4AA77_RAT	0.40133	0.0126546	0.0590525	-0.306	-1.04	-0.738	Plexin D1 (Plexin D1 (Predicted))	1716	Plxnd1
tr	Q9JK64	Q9JK64_RAT	0.525893	0.177484	0.0602113	0.114	-0.25	-0.363	Multidrug resistance protein 1a (Phosphatidylcholine translocator ABCB4) (RCG41085)	1272	Abcb1a
tr	R9PXS2	R9PXS2_RAT	0.462087	0.0158611	0.0607068	-0.195	-0.732	-0.536	Phosphoinositide 5-phosphatase (EC 3.1.3.36)	886	Ocrl
sp	P40329	SYRC_RAT	0.0647048	0.972269	0.0608663	-0.846	0.0146	0.86	Arginine--tRNA ligase, cytoplasmic (EC 6.1.1.19) (Arginyl-tRNA synthetase) (ArgRS)	660	Rars1
sp	Q7TQ94	NIT1_RAT	0.0246232	0.614435	0.0611123	-0.651	-0.129	0.521	Deaminated glutathione amidase (dGSH amidase) (EC 3.5.1.128) (Nitrilase homolog 1)	327	Nit1
tr	F1LPK7	F1LPK7_RAT	0.353774	0.28696	0.0611515	-0.108	0.125	0.233	Plastin 3 (T-isoform), isoform CRA_a (Plastin-3)	630	Pls3
sp	P13264	GLSK_RAT	0.211152	0.464149	0.0612455	-0.162	0.0923	0.254	Glutaminase kidney isoform, mitochondrial (GLS) (EC 3.5.1.2) (K-glutaminase) (L-glutamine amidohydrolase) [Cleaved into: Glutaminase kidney isoform, mitochondrial 68 kDa chain; Glutaminase kidney isoform, mitochondrial 65 kDa chain]	674	Gls
tr	F1LSM0	F1LSM0_RAT	0.377535	0.269913	0.061772	-0.387	0.489	0.875	Ubiquitin-specific peptidase 24	2617	Usp24
tr	A0A0G2JWM2	A0A0G2JWM2_RAT	0.158299	0.587178	0.0626249	-0.213	0.0786	0.291	NAD-dependent protein deacetylase (EC 2.3.1.286)	388	Sirt2
tr	Q5U362	Q5U362_RAT	0.696762	0.123079	0.0628893	0.157	-0.657	-0.814	Annexin	319	Anxa4
sp	Q71TY3	RS27_RAT	0.509945	0.192134	0.0628987	0.121	-0.247	-0.368	40S ribosomal protein S27	84	Rps27
tr	Q6IMZ5	Q6IMZ5_RAT	0.00903858	0.294276	0.063128	0.467	0.162	-0.304	Tropomodulin-1	359	Tmod1
sp	P85968	6PGD_RAT	0.82578	0.0931276	0.0635233	0.0334	-0.273	-0.306	6-phosphogluconate dehydrogenase, decarboxylating (EC 1.1.1.44)	483	Pgd
tr	Q5BK56	Q5BK56_RAT	0.320192	0.329114	0.0638421	0.701	-0.688	-1.39	Glutathione S-transferase Mu 4 (EC 2.5.1.18) (GST class-mu 4) (GSTM4-4) (Leukotriene C4 synthase GSTM4) (EC 4.4.1.20)	218	Gstm4
sp	Q9WVR7	PPM1F_RAT	0.448997	0.0160432	0.0638671	0.184	0.667	0.483	Protein phosphatase 1F (EC 3.1.3.16) (Ca(2+)/calmodulin-dependent protein kinase phosphatase) (CaM-kinase phosphatase) (CaMKPase) (Partner of PIX 2)	450	Ppm1f
sp	Q496Z0	ELP2_RAT	0.968463	0.069302	0.0646626	0.0234	-1.17	-1.19	Elongator complex protein 2 (ELP2) (SHINC-2) (STAT3-interacting protein 1) (StIP1)	821	Elp2
tr	F1LQ81	F1LQ81_RAT	0.703395	0.124731	0.064803	-0.0354	0.151	0.186	Vesicle-fusing ATPase (EC 3.6.4.6)	744	Nsf
sp	Q6QBQ4	PLS3_RAT	0.309781	0.345111	0.0650552	0.136	-0.126	-0.261	Phospholipid scramblase 3 (PL scramblase 3) (Ca(2+)-dependent phospholipid scramblase 3)	296	Plscr3
tr	B2GUX5	B2GUX5_RAT	0.787653	0.103888	0.0651898	0.0923	-0.594	-0.686	5'-nucleotidase (EC 3.1.3.5)	297	Nt5c3a
tr	D3Z981	D3Z981_RAT	0.352309	0.0119126	0.0659596	-0.379	-1.18	-0.797	Plexin A1 (RCG56095)	1912	Plxna1
sp	P13086	SUCA_RAT	0.12869	0.697104	0.0659776	0.28	-0.0682	-0.349	Succinate--CoA ligase [ADP/GDP-forming] subunit alpha, mitochondrial (EC 6.2.1.4) (EC 6.2.1.5) (Succinyl-CoA synthetase subunit alpha) (SCS-alpha)	346	Suclg1
sp	Q5HZY2	SAR1B_RAT	0.450977	0.233257	0.0659776	0.205	-0.331	-0.536	GTP-binding protein SAR1b	198	Sar1b
sp	A0JPQ9	CHID1_RAT	0.939775	0.0585758	0.0669046	-0.0235	-0.642	-0.618	Chitinase domain-containing protein 1	393	Chid1
sp	O54701	NCKX2_RAT	0.0695442	0.984677	0.0672453	-0.269	0.00263	0.272	Sodium/potassium/calcium exchanger 2 (Na(+)/K(+)/Ca(2+)-exchange protein 2) (Retinal cone Na-Ca+K exchanger) (Solute carrier family 24 member 2)	670	Slc24a2
sp	P12007	IVD_RAT	0.620672	0.0277412	0.0675202	-0.0896	-0.447	-0.357	Isovaleryl-CoA dehydrogenase, mitochondrial (IVD) (EC 1.3.8.4) (Butyryl-CoA dehydrogenase) (EC 1.3.8.1)	424	Ivd
sp	Q4V8B7	HSDL1_RAT	0.24386	0.443987	0.0679986	0.122	-0.0783	-0.2	Inactive hydroxysteroid dehydrogenase-like protein 1	330	Hsdl1
tr	F1MAA3	F1MAA3_RAT	0.124891	0.723795	0.0681105	-0.216	0.047	0.263	Serine/threonine-protein phosphatase 2A 56 kDa regulatory subunit	595	Ppp2r5d
tr	G3V7I5	G3V7I5_RAT	0.236509	0.00749842	0.0682171	0.114	0.299	0.185	Aldehyde dehydrogenase X, mitochondrial (RCG55098)	519	Aldh1b1
sp	Q80U96	XPO1_RAT	0.0857302	0.895893	0.068293	-0.261	0.0185	0.279	Exportin-1 (Exp1) (Chromosome region maintenance 1 protein homolog)	1071	Xpo1
tr	G3V8F1	G3V8F1_RAT	0.828672	0.0466146	0.0683801	-0.039	-0.395	-0.356	Transporter	637	Slc6a7
sp	Q4V8C3	EMAL1_RAT	0.0114259	0.330399	0.068685	-0.974	-0.326	0.647	Echinoderm microtubule-associated protein-like 1 (EMAP-1)	814	Eml1
tr	D4A5X7	D4A5X7_RAT	0.0469765	0.829846	0.0687187	-0.487	-0.0478	0.439	Ganglioside-induced differentiation-associated-protein 1 (Ganglioside-induced differentiation-associated-protein 1 (Predicted))	358	Gdap1
sp	P21670	PSA4_RAT	0.701671	0.132412	0.0687449	0.0375	-0.155	-0.193	Proteasome subunit alpha type-4 (Macropain subunit C9) (Multicatalytic endopeptidase complex subunit C9) (Proteasome component C9) (Proteasome subunit L)	261	Psma4
tr	G3V6Y6	G3V6Y6_RAT	0.20755	0.511816	0.0689612	-0.115	0.0582	0.173	Alpha-1,4 glucan phosphorylase (EC 2.4.1.1)	846	Pygb
sp	Q03555	GEPH_RAT	0.70241	0.0349522	0.069132	0.0768	0.472	0.395	Gephyrin (Putative glycine receptor-tubulin linker protein) [Includes: Molybdopterin adenylyltransferase (MPT adenylyltransferase) (EC 2.7.7.75) (Domain G); Molybdopterin molybdenumtransferase (MPT Mo-transferase) (EC 2.10.1.1) (Domain E)]	768	Gphn
tr	B5DEJ5	B5DEJ5_RAT	0.969239	0.0651875	0.0697435	-0.0184	-0.956	-0.938	Eefsec protein (Eukaryotic elongation factor, selenocysteine-tRNA-specific) (Similar to MJ0495-like protein SelB (Predicted), isoform CRA_a)	583	Eefsec
sp	P63329	PP2BA_RAT	0.0617602	0.94381	0.0698907	-0.185	-0.00639	0.178	Serine/threonine-protein phosphatase 2B catalytic subunit alpha isoform (EC 3.1.3.16) (CAM-PRP catalytic subunit) (Calmodulin-dependent calcineurin A subunit alpha isoform)	521	Ppp3ca
tr	D4A6U1	D4A6U1_RAT	0.163145	0.617314	0.0699184	-0.18	0.062	0.242	A disintegrin and metallopeptidase domain 11 (Predicted), isoform CRA_a (ADAM metallopeptidase domain 11)	739	Adam11
tr	D3ZJ91	D3ZJ91_RAT	0.431771	0.0166894	0.0699684	-0.196	-0.679	-0.483	DDHD domain-containing 2	699	Ddhd2
sp	P62749	HPCL1_RAT	0.0745741	0.971639	0.0700904	0.265	-0.00489	-0.27	Hippocalcin-like protein 1 (Neural visinin-like protein 3) (NVL-3) (NVP-3) (Visinin-like protein 3) (VILIP-3)	193	Hpcal1
tr	G3V9N1	G3V9N1_RAT	0.336209	0.338852	0.0703618	-0.389	0.387	0.776	RCG21137 (Serine/threonine-protein phosphatase PGAM5, mitochondrial)	288	Pgam5
tr	G3V8U9	G3V8U9_RAT	0.911213	0.0854579	0.0704174	0.0141	-0.234	-0.248	Proteasome subunit beta (EC 3.4.25.1)	232	Psmb4
sp	Q9EST6	AN32B_RAT	0.335005	0.340458	0.0704634	0.133	-0.131	-0.264	Acidic leucine-rich nuclear phosphoprotein 32 family member B (Proliferation-related acidic leucine-rich protein PAL31)	272	Anp32b
tr	D3ZH36	D3ZH36_RAT	0.122542	0.748459	0.0707306	-0.548	0.108	0.656	Extracellular leucine-rich repeat and fibronectin type III domain-containing 2	820	Elfn2
sp	P28480	TCPA_RAT	0.254556	0.440984	0.0708341	-0.125	0.0829	0.208	T-complex protein 1 subunit alpha (TCP-1-alpha) (CCT-alpha)	556	Tcp1
sp	A2RRU1	GYS1_RAT	0.59643	0.174839	0.0714952	-0.119	0.316	0.434	Glycogen [starch] synthase, muscle (EC 2.4.1.11)	738	Gys1
sp	P62914	RL11_RAT	0.7013	0.13763	0.0715561	0.0786	-0.32	-0.398	60S ribosomal protein L11	178	Rpl11
sp	P34058	HS90B_RAT	0.386379	0.298606	0.0718822	-0.142	0.171	0.313	Heat shock protein HSP 90-beta (Heat shock 84 kDa) (HSP 84) (HSP84)	724	Hsp90ab1
sp	F1LU71	AUHM_RAT	0.574175	0.186388	0.0724063	-0.0462	0.112	0.159	Methylglutaconyl-CoA hydratase, mitochondrial (EC 4.2.1.18) (AU-specific RNA-binding enoyl-CoA hydratase) (AU-binding enoyl-CoA hydratase) (Itaconyl-CoA hydratase) (EC 4.2.1.56)	315	Auh
sp	P50475	SYAC_RAT	0.644375	0.158596	0.072551	-0.0646	0.206	0.271	Alanine--tRNA ligase, cytoplasmic (EC 6.1.1.7) (Alanyl-tRNA synthetase) (AlaRS)	968	Aars1
tr	M0RDJ4	M0RDJ4_RAT	0.328325	0.355878	0.0726641	0.234	-0.22	-0.454	Glia maturation factor	140	Gmfb
tr	A0A0G2JVL6	A0A0G2JVL6_RAT	0.230979	0.489382	0.073074	0.109	-0.0615	-0.171	NADH dehydrogenase [ubiquinone] 1 alpha subcomplex subunit 8	172	Ndufa8
tr	Q566E4	Q566E4_RAT	0.348437	0.337614	0.0732486	0.177	-0.181	-0.357	Heterogeneous nuclear ribonucleoprotein R	632	Hnrnpr
sp	Q91XU8	CDS2_RAT	0.770605	0.121265	0.0736261	0.0658	-0.37	-0.436	Phosphatidate cytidylyltransferase 2 (EC 2.7.7.41) (CDP-DAG synthase 2) (CDP-DG synthase 2) (CDP-diacylglycerol synthase 2) (CDS 2) (CDP-diglyceride pyrophosphorylase 2) (CDP-diglyceride synthase 2) (CTP:phosphatidate cytidylyltransferase 2)	443	Cds2
tr	M0RDR2	M0RDR2_RAT	0.870262	0.0979441	0.0739011	-0.133	1.44	1.58	Uncharacterized protein	556	M0RDR2
tr	B2RYN1	B2RYN1_RAT	0.736899	0.131094	0.0739094	0.0552	-0.262	-0.317	Protein-ribulosamine 3-kinase (EC 2.7.1.172)	309	Fn3krp
sp	Q5XIE1	THEM6_RAT	0.138313	0.714695	0.0742499	0.293	-0.0686	-0.361	Protein THEM6	207	Them6
tr	D4A758	D4A758_RAT	0.456233	0.0192994	0.0746366	-0.115	-0.409	-0.294	Leucine-rich repeat-containing 8 VRAC subunit B (RCG37902)	803	Lrrc8b
sp	Q6AYE2	SHLB1_RAT	0.051859	0.00165621	0.0748789	0.873	1.66	0.787	Endophilin-B1 (SH3 domain-containing GRB2-like protein B1)	365	Sh3glb1
sp	Q9QYW3	PHOCN_RAT	0.0778304	0.985012	0.0753313	-1.67	0.0165	1.69	MOB-like protein phocein (Class II mMOB1) (Mob1 homolog 3) (Mob3) (Mps one binder kinase activator-like 3) (Phocein) (Preimplantation protein 3)	225	Mob4
sp	Q66H71	CPPED_RAT	0.399672	0.300889	0.0758138	0.235	-0.291	-0.525	Serine/threonine-protein phosphatase CPPED1 (EC 3.1.3.16) (Calcineurin-like phosphoesterase domain-containing protein 1)	312	Cpped1
tr	D4AAR7	D4AAR7_RAT	0.60066	0.182855	0.0759149	0.145	-0.382	-0.527	Coiled-coil domain-containing 136	1187	Ccdc136
tr	A0A0G2K5E8	A0A0G2K5E8_RAT	0.164142	0.648602	0.076082	0.55	-0.173	-0.722	Collagen, type I, alpha 2	1274	NEWGENE_621351
tr	A0A0G2K6D5	A0A0G2K6D5_RAT	0.352804	0.343913	0.0761433	0.296	-0.302	-0.597	Pitrilysin metalloproteinase 1 (Presequence protease, mitochondrial)	1035	Pitrm1
tr	D4A5I9	D4A5I9_RAT	0.186426	0.59884	0.0771875	0.257	-0.0986	-0.355	Unconventional myosin-6 (Unconventional myosin-VI)	1285	Myo6
sp	Q2IBD4	CTTB2_RAT	0.927326	0.065868	0.0772378	-0.0258	-0.565	-0.539	Cortactin-binding protein 2 (CortBP2)	1649	Cttnbp2
sp	P84817	FIS1_RAT	0.324225	0.377945	0.0772459	0.167	-0.149	-0.315	Mitochondrial fission 1 protein (FIS1 homolog) (rFis1) (Tetratricopeptide repeat protein 11) (TPR repeat protein 11)	152	Fis1
tr	Q4QR73	Q4QR73_RAT	0.369806	0.331628	0.0772463	-0.39	0.423	0.813	DnaJ (Hsp40) homolog, subfamily A, member 4 (DnaJ heat shock protein family (Hsp40) member A4)	555	Dnaja4
tr	D4A4L4	D4A4L4_RAT	0.92618	0.0910449	0.0775916	0.0331	-0.647	-0.68	MAP7 domain-containing 2	715	Map7d2
tr	F1M1B3	F1M1B3_RAT	0.562842	0.20399	0.0776903	-0.0943	0.213	0.308	WASH complex subunit 5 (WASH complex subunit strumpellin)	1159	Washc5
tr	D4A6C5	D4A6C5_RAT	0.826243	0.113382	0.0778753	-0.0227	0.174	0.197	Rho GTPase-activating protein 1	439	Arhgap1
tr	F1LV13	F1LV13_RAT	0.934606	0.0678209	0.0782506	-0.00832	-0.201	-0.193	Heterogeneous nuclear ribonucleoprotein M	690	Hnrnpm
sp	P52631	STAT3_RAT	0.406536	0.30362	0.0783734	-0.254	0.318	0.573	Signal transducer and activator of transcription 3	770	Stat3
sp	P29066	ARRB1_RAT	0.0596991	0.870394	0.0794306	0.298	0.0237	-0.275	Beta-arrestin-1 (Arrestin beta-1)	418	Arrb1
tr	G3V8E8	G3V8E8_RAT	0.0266625	0.541186	0.0799254	0.753	0.185	-0.568	Guanine nucleotide-binding protein G(olf) subunit alpha	378	Gnal
tr	D4A1Q9	D4A1Q9_RAT	0.87099	0.0603773	0.0802114	0.0456	0.575	0.529	Tubulin tyrosine ligase-like 12	639	Ttll12
tr	E9PU13	E9PU13_RAT	0.241076	0.507399	0.0807614	-0.161	0.0889	0.25	Sorting nexin 4	450	Snx4
tr	A0A0G2K4T3	A0A0G2K4T3_RAT	0.93378	0.0702166	0.0811334	0.0418	0.988	0.946	Arf-GAP with coiled-coil, ANK repeat and PH domain-containing protein 2	809	Acap2
sp	Q9QW07	PLCB4_RAT	0.433739	0.291203	0.0812061	0.308	-0.42	-0.728	1-phosphatidylinositol 4,5-bisphosphate phosphodiesterase beta-4 (EC 3.1.4.11) (Phosphoinositide phospholipase C-beta-4) (Phospholipase C-beta-4) (PLC-beta-4)	1175	Plcb4
tr	Q6IN22	Q6IN22_RAT	0.758855	0.0476094	0.0817829	0.0691	0.49	0.421	Cathepsin B (EC 3.4.22.1) (Cathepsin B heavy chain) (Cathepsin B light chain)	339	Ctsb
tr	G3V9S0	G3V9S0_RAT	0.462084	0.272776	0.0818579	0.476	-0.721	-1.2	NADH-cytochrome b5 reductase (EC 1.6.2.2)	305	Cyb5r1
tr	Q6PDV8	Q6PDV8_RAT	0.329313	0.389603	0.0818759	0.193	-0.17	-0.363	60S ribosomal protein L22 (RCG31311) (Ribosomal protein L22)	128	LOC100360057
sp	P28572	SC6A9_RAT	0.23592	0.521721	0.0819699	0.23	-0.121	-0.351	Sodium- and chloride-dependent glycine transporter 1 (GlyT-1) (GlyT1) (Solute carrier family 6 member 9)	638	Slc6a9
sp	D2XV59	GTPB1_RAT	0.365931	0.351617	0.0819765	-0.151	0.156	0.307	GTP-binding protein 1	669	Gtpbp1
sp	P47875	CSRP1_RAT	0.61739	0.188859	0.0820478	0.1	-0.273	-0.373	Cysteine and glycine-rich protein 1 (Cysteine-rich protein 1) (CRP) (CRP1)	193	Csrp1
tr	Q5EBD0	Q5EBD0_RAT	0.273881	0.462559	0.0823632	-0.108	0.071	0.179	SEC14-like 2 (S. cerevisiae) (SEC14-like 2 (S. cerevisiae), isoform CRA_a) (SEC14-like protein 2)	403	Sec14l2
tr	F1LRJ0	F1LRJ0_RAT	0.262638	0.480186	0.0825522	-0.243	0.15	0.393	E3 ubiquitin-protein ligase KCMF1 (EC 2.3.2.27) (RING-type E3 ubiquitin transferase KCMF1)	376	Kcmf1
sp	P52555	ERP29_RAT	0.0644248	0.885008	0.0828997	1.36	0.0975	-1.26	Endoplasmic reticulum resident protein 29 (ERp29) (Endoplasmic reticulum resident protein 31) (ERp31)	260	Erp29
tr	G3V8V0	G3V8V0_RAT	0.491034	0.0239623	0.0829054	-0.381	-1.4	-1.02	ADP-ribosylation factor-like protein 2	175	Arl2
sp	Q9QYC6	GPR37_RAT	0.49408	0.255147	0.0830522	0.205	-0.348	-0.553	Prosaposin receptor GPR37 (G-protein coupled receptor 37) (G-protein coupled receptor CNS1)	603	Gpr37
tr	G3V7J0	G3V7J0_RAT	0.175694	0.659623	0.08412	0.197	-0.0616	-0.259	Aldehyde dehydrogenase family 6, subfamily A1, isoform CRA_b (Methylmalonate-semialdehyde dehydrogenase [acylating], mitochondrial)	535	Aldh6a1
tr	F1LVS1	F1LVS1_RAT	0.542278	0.230129	0.0842447	-0.277	0.559	0.836	BAI1-associated protein 3	1150	Baiap3
tr	G3V6M3	G3V6M3_RAT	0.721697	0.153425	0.0842538	-0.0456	0.191	0.237	Synaptotagmin II (Synaptotagmin-2)	422	Syt2
tr	Q641X0	Q641X0_RAT	0.677751	0.169254	0.0843879	0.101	-0.347	-0.448	RCG41866, isoform CRA_b (Sterile alpha motif domain-containing 8)	478	Samd8
sp	P06685	AT1A1_RAT	0.857556	0.11506	0.0847499	0.0231	-0.215	-0.238	Sodium/potassium-transporting ATPase subunit alpha-1 (Na(+)/K(+) ATPase alpha-1 subunit) (EC 7.2.2.13) (Sodium pump subunit alpha-1)	1023	Atp1a1
tr	A0A0G2K0B4	A0A0G2K0B4_RAT	0.528524	0.239743	0.0850501	0.0775	-0.148	-0.226	E3 ubiquitin-protein ligase (EC 2.3.2.26)	886	Nedd4
tr	A0A0A0MY48	A0A0A0MY48_RAT	0.915998	0.10194	0.0851014	0.029	-0.481	-0.51	Dynamin GTPase (EC 3.6.5.5)	860	Dnm2
sp	P52481	CAP2_RAT	0.107159	0.893321	0.0852214	-0.195	0.0152	0.21	Adenylyl cyclase-associated protein 2 (CAP 2)	477	Cap2
sp	P63322	RALA_RAT	0.372973	0.356027	0.0852999	0.165	-0.171	-0.337	Ras-related protein Ral-A (EC 3.6.5.2)	206	Rala
sp	P63025	VAMP3_RAT	0.505386	0.254666	0.085542	0.172	-0.3	-0.471	Vesicle-associated membrane protein 3 (VAMP-3) (Cellubrevin) (CEB) (Synaptobrevin-3)	103	Vamp3
sp	Q64560	TPP2_RAT	0.0133469	0.3114	0.0856936	-0.283	-0.102	0.181	Tripeptidyl-peptidase 2 (TPP-2) (EC 3.4.14.10) (Tripeptidyl aminopeptidase) (Tripeptidyl-peptidase II) (TPP-II)	1249	Tpp2
sp	Q4FZT9	PSMD2_RAT	0.193944	0.623226	0.0857127	-0.229	0.0834	0.312	26S proteasome non-ATPase regulatory subunit 2	908	Psmd2
tr	A0A0G2K7T5	A0A0G2K7T5_RAT	0.233782	0.544573	0.0862895	-0.142	0.0704	0.212	Serine/threonine-protein phosphatase (EC 3.1.3.16)	497	Ppp3cb
tr	Q5XI34	Q5XI34_RAT	0.765203	0.143816	0.0869521	-0.0538	0.277	0.331	Protein phosphatase 2 (Formerly 2A), regulatory subunit A (PR 65), alpha isoform, isoform CRA_a (Protein phosphatase 2 (Formerly 2A), regulatory subunit A, alpha isoform) (Protein phosphatase 2 scaffold subunit A alpha)	589	Ppp2r1a
tr	D3ZGY2	D3ZGY2_RAT	0.261847	0.500244	0.087081	0.445	-0.262	-0.707	Ubiquitinyl hydrolase 1 (EC 3.4.19.12)	285	Otud6b
tr	G3V679	G3V679_RAT	0.0867567	0.992013	0.0882635	-0.477	-0.0026	0.475	NA	NA	G3V679
sp	O35430	APBA1_RAT	0.372739	0.0174801	0.0885865	0.229	0.689	0.46	Amyloid-beta A4 precursor protein-binding family A member 1 (Adapter protein X11alpha) (Neuron-specific X11 protein) (Neuronal Munc18-1-interacting protein 1) (Mint-1)	839	Apba1
sp	Q62876	SNG1_RAT	0.533371	0.0290559	0.0885885	-0.334	-1.3	-0.97	Synaptogyrin-1 (p29)	234	Syngr1
tr	A0A096MKH2	A0A096MKH2_RAT	0.987078	0.0911749	0.0886752	0.00145	-0.162	-0.164	Similar to RIKEN cDNA 1110059P08 (Vesicle-trafficking 1)	309	Vta1
sp	Q75Q41	TOM22_RAT	0.973153	0.0838274	0.0888292	-0.00476	-0.263	-0.259	Mitochondrial import receptor subunit TOM22 homolog (rTOM22) (Translocase of outer membrane 22 kDa subunit homolog)	142	Tomm22
tr	B0BNJ1	B0BNJ1_RAT	0.240443	0.544347	0.0890349	0.325	-0.164	-0.489	LOC683667 protein (Sorcin)	198	Sri
tr	A0A0G2JU49	A0A0G2JU49_RAT	0.766746	0.146947	0.0892566	0.0474	-0.243	-0.291	Metaxin 1	463	Mtx1
tr	F1LSG0	F1LSG0_RAT	0.00971233	0.227941	0.0911783	0.647	0.264	-0.383	Neural Wiskott-Aldrich syndrome protein (RCG28240, isoform CRA_b)	501	Wasl
tr	F1MA15	F1MA15_RAT	0.693184	0.0455674	0.0912747	-0.0597	-0.332	-0.273	BMP/retinoic acid-inducible neural-specific protein 2	782	Brinp2
tr	Q6PCU4	Q6PCU4_RAT	0.811713	0.136343	0.091276	0.0646	-0.426	-0.49	Emd protein (Emerin)	260	Emd
tr	Q76IJ9	Q76IJ9_RAT	0.0754252	0.91044	0.0916003	-1.35	-0.0792	1.27	ELAV-like protein	367	Elavl3
tr	Q5FVL8	Q5FVL8_RAT	0.396878	0.354238	0.0917613	0.133	-0.146	-0.28	ATP-binding cassette subfamily B member 10 (ATP-binding cassette, sub-family B (MDR/TAP), member 10)	715	Abcb10
sp	Q63198	CNTN1_RAT	0.555341	0.241401	0.09207	0.0782	-0.159	-0.237	Contactin-1 (Neural cell surface protein F3)	1021	Cntn1
tr	G3V8Y0	G3V8Y0_RAT	0.202806	0.632345	0.0920732	0.441	-0.16	-0.602	G protein subunit gamma 13 (RCG32756)	67	Gng13
sp	Q4V8H8	EHD2_RAT	0.592114	0.0355835	0.0921576	-0.132	-0.574	-0.442	EH domain-containing protein 2	543	Ehd2
tr	A0A0G2JZD1	A0A0G2JZD1_RAT	0.976572	0.0971051	0.0923519	-0.00894	0.54	0.549	Serine/threonine-protein phosphatase 2A 56 kDa regulatory subunit	550	Ppp2r5c
tr	D4A264	D4A264_RAT	0.145156	0.79042	0.0929324	-0.796	0.138	0.934	Zinc-binding alcohol dehydrogenase, domain-containing 2	377	Zadh2
sp	Q9JJ50	HGS_RAT	0.400318	0.0202897	0.093086	0.382	1.18	0.803	Hepatocyte growth factor-regulated tyrosine kinase substrate (SNAP-25-interacting protein Hrs-2)	776	Hgs
sp	P22734	COMT_RAT	0.321354	0.440011	0.0931741	-0.438	0.338	0.775	Catechol O-methyltransferase (EC 2.1.1.6)	264	Comt
tr	F1LRY7	F1LRY7_RAT	0.610634	0.216286	0.0937076	0.105	-0.262	-0.367	Potassium/sodium hyperpolarization-activated cyclic nucleotide-gated channel 2	847	Hcn2
sp	Q5XIE0	AN32E_RAT	0.176184	0.704426	0.093828	0.206	-0.0555	-0.262	Acidic leucine-rich nuclear phosphoprotein 32 family member E	258	Anp32e
sp	Q499N6	UBXN1_RAT	0.0711079	0.869665	0.0944416	0.714	0.06	-0.654	UBX domain-containing protein 1 (SAPK substrate protein 1)	297	Ubxn1
sp	Q5U2V8	EMC3_RAT	0.137488	0.823608	0.0945276	0.426	-0.0607	-0.487	ER membrane protein complex subunit 3 (Transmembrane protein 111)	261	Emc3
sp	P20595	GCYB1_RAT	0.119993	0.888057	0.0945708	-0.18	0.0153	0.195	Guanylate cyclase soluble subunit beta-1 (GCS-beta-1) (EC 4.6.1.2) (Guanylate cyclase soluble subunit beta-3) (GCS-beta-3) (Soluble guanylate cyclase small subunit)	619	Gucy1b1
tr	F7ES73	F7ES73_RAT	0.281748	0.499553	0.0946564	0.546	-0.337	-0.883	Negative regulator of ubiquitin-like proteins 1	612	Nub1
sp	Q66HR2	MARE1_RAT	0.353597	0.407928	0.0948531	0.17	-0.151	-0.321	Microtubule-associated protein RP/EB family member 1 (APC-binding protein EB1) (End-binding protein 1) (EB1)	268	Mapre1
tr	D3ZH39	D3ZH39_RAT	0.816526	0.140392	0.0951074	-0.167	1.12	1.29	Receptor protein-tyrosine kinase (EC 2.7.10.1)	1048	Ephb3
sp	Q62688	PLCL1_RAT	0.0223568	0.421728	0.0953237	-0.569	-0.178	0.39	Inactive phospholipase C-like protein 1 (PLC-L1) (PRIP1) (Phospholipase C-related but catalytically inactive protein) (p130)	1096	Plcl1
sp	Q5XI22	THIC_RAT	0.605448	0.222617	0.0955244	-0.087	0.212	0.299	Acetyl-CoA acetyltransferase, cytosolic (EC 2.3.1.9) (Cytosolic acetoacetyl-CoA thiolase)	397	Acat2
sp	P17105	IP3KA_RAT	0.483681	0.296081	0.0959751	0.079	-0.12	-0.199	Inositol-trisphosphate 3-kinase A (EC 2.7.1.127) (Inositol 1,4,5-trisphosphate 3-kinase A) (IP3 3-kinase A) (IP3K A) (InsP 3-kinase A)	459	Itpka
tr	G3V6P8	G3V6P8_RAT	0.864626	0.128532	0.0964498	0.0286	-0.269	-0.298	Guanine nucleotide-binding protein subunit gamma	72	Gng12
sp	Q9WVI4	GCYA2_RAT	0.293684	0.489013	0.0964993	-0.541	0.351	0.892	Guanylate cyclase soluble subunit alpha-2 (GCS-alpha-2) (EC 4.6.1.2)	730	Gucy1a2
tr	D4A3H5	D4A3H5_RAT	0.763491	0.0571257	0.0965261	0.135	0.929	0.794	Chloride channel protein	870	Clcn6
tr	A0A140TAJ1	A0A140TAJ1_RAT	0.712079	0.0506691	0.0967056	-0.155	-0.897	-0.742	Chimaerin	423	Chn1
sp	Q66HG5	TM9S2_RAT	0.853517	0.133104	0.0975988	0.0361	-0.31	-0.346	Transmembrane 9 superfamily member 2	663	Tm9sf2
sp	P43138	APEX1_RAT	0.217606	0.624881	0.0977181	-0.171	0.0659	0.237	DNA-(apurinic or apyrimidinic site) endonuclease (EC 3.1.-.-) (APEX nuclease) (APEN) (Apurinic-apyrimidinic endonuclease 1) (AP endonuclease 1) (REF-1) (Redox factor-1) [Cleaved into: DNA-(apurinic or apyrimidinic site) endonuclease, mitochondrial]	317	Apex1
tr	F1LY09	F1LY09_RAT	0.597386	0.231544	0.0978255	-0.0808	0.188	0.269	Actin-related protein 3B	315	Actr3b
sp	Q66H62	CYLD_RAT	0.0884089	0.951735	0.098059	-0.37	-0.0122	0.358	Ubiquitin carboxyl-terminal hydrolase CYLD (EC 3.4.19.12) (Deubiquitinating enzyme CYLD) (Ubiquitin thioesterase CYLD) (Ubiquitin-specific-processing protease CYLD)	953	Cyld
tr	Q6AYD5	Q6AYD5_RAT	0.69598	0.187498	0.0983808	-0.214	0.751	0.965	Eukaryotic peptide chain release factor GTP-binding subunit ERF3B-like (G1 to S phase transition 1)	636	Gspt1
tr	D3ZAP9	D3ZAP9_RAT	0.197227	0.674532	0.0988312	-0.183	0.0575	0.241	Glycerol-3-phosphate dehydrogenase [NAD(+)] (EC 1.1.1.8)	351	Gpd1l
tr	F1LT35	F1LT35_RAT	0.949711	0.110282	0.0991066	0.0406	-1.09	-1.14	Similar to 60S ribosomal protein L23a	156	RGD1564606
sp	Q6AYN4	PHIPL_RAT	0.109872	0.952576	0.0993414	-0.168	0.00586	0.174	Phytanoyl-CoA hydroxylase-interacting protein-like	375	Phyhipl
tr	E9PSU5	E9PSU5_RAT	0.182406	0.713834	0.0995381	0.782	-0.207	-0.989	Uncharacterized protein	356	E9PSU5
sp	P33124	ACSL6_RAT	0.593152	0.238237	0.0999392	-0.152	0.344	0.496	Long-chain-fatty-acid--CoA ligase 6 (EC 6.2.1.3) (Arachidonate--CoA ligase) (EC 6.2.1.15) (Long-chain acyl-CoA synthetase 6) (LACS 6) (Long-chain-fatty-acid--CoA ligase, brain isozyme)	697	Acsl6
sp	Q920J4	TXNL1_RAT	0.0259212	0.451764	0.100035	0.344	0.104	-0.24	Thioredoxin-like protein 1 (Thioredoxin-related protein)	289	Txnl1
tr	D4A7L4	D4A7L4_RAT	0.390919	0.386874	0.100519	0.23	-0.233	-0.463	Complex I-ESSS (NADH dehydrogenase [ubiquinone] 1 beta subcomplex subunit 11, mitochondrial) (NADH-ubiquinone oxidoreductase ESSS subunit)	151	Ndufb11
sp	Q6DGG0	PPID_RAT	0.777065	0.0615567	0.100634	0.0505	0.362	0.312	Peptidyl-prolyl cis-trans isomerase D (PPIase D) (EC 5.2.1.8) (40 kDa peptidyl-prolyl cis-trans isomerase) (Cyclophilin-40) (CYP-40) (Rotamase D)	370	Ppid
tr	Q6AYS3	Q6AYS3_RAT	0.134908	0.864981	0.101457	0.79	-0.0851	-0.875	Carboxypeptidase (EC 3.4.16.-)	456	Ctsa
tr	Q3SWT7	Q3SWT7_RAT	0.818194	0.149292	0.101769	-0.0516	0.34	0.392	Nuclear receptor binding protein (Nuclear receptor-binding protein 1)	535	Nrbp1
sp	P69682	NECP1_RAT	0.467382	0.32363	0.101861	0.496	-0.682	-1.18	Adaptin ear-binding coat-associated protein 1 (NECAP endocytosis-associated protein 1) (NECAP-1)	277	Necap1
tr	Q5U355	Q5U355_RAT	0.157523	0.794702	0.102218	-0.619	0.109	0.728	Itfg1 protein (RCG44261, isoform CRA_b) (T-cell immunomodulatory protein)	610	Itfg1
tr	D3ZZB0	D3ZZB0_RAT	0.416004	0.368766	0.102495	0.516	-0.572	-1.09	Disco-interacting protein 2 homolog C	1586	Dip2c
tr	D3ZP06	D3ZP06_RAT	0.00159366	0.0359094	0.102551	-1.76	-1.01	0.751	Integrin beta	560	Itgb8
tr	A0A0G2K1W1	A0A0G2K1W1_RAT	0.1623	0.00745595	0.102773	0.526	1.15	0.625	RAB11 family-interacting protein 5	1173	Rab11fip5
sp	P27615	SCRB2_RAT	0.120921	0.9275	0.103753	-0.862	0.0477	0.91	Lysosome membrane protein 2 (85 kDa lysosomal membrane sialoglycoprotein) (LGP85) (CD36 antigen-like 2) (Lysosome membrane protein II) (LIMP II) (Scavenger receptor class B member 2) (CD antigen CD36)	478	Scarb2
tr	Q66H32	Q66H32_RAT	0.742918	0.0590291	0.10435	0.0878	0.55	0.463	RAN GTPase-activating protein 1	431	Rangap1
sp	Q641W2	MYG1_RAT	0.721059	0.189006	0.105141	0.0496	-0.19	-0.239	MYG1 exonuclease (EC 3.1.-.-)	381	Myg1
tr	A0A096MJA9	A0A096MJA9_RAT	0.74179	0.181103	0.105277	0.127	-0.537	-0.664	Aspartate-beta-hydroxylase	657	Asph
tr	D4A4P3	D4A4P3_RAT	0.880814	0.0824269	0.106534	-0.0326	-0.406	-0.373	Complex I-B12 (NADH dehydrogenase [ubiquinone] 1 beta subcomplex subunit 3) (NADH-ubiquinone oxidoreductase B12 subunit)	99	Ndufb3
tr	G3V8T9	G3V8T9_RAT	0.430857	0.0259472	0.106573	-0.122	-0.386	-0.263	Apoptosis regulator BAX (RCG54570, isoform CRA_b)	192	Bax
sp	P05197	EF2_RAT	0.0972094	0.956094	0.106736	-0.152	-0.00472	0.147	Elongation factor 2 (EF-2)	858	Eef2
tr	D3Z956	D3Z956_RAT	0.754765	0.178567	0.106777	-0.136	0.611	0.747	Retinaldehyde binding protein 1 (Predicted), isoform CRA_a (Retinaldehyde-binding protein 1)	317	Rlbp1
sp	Q812E9	GPM6A_RAT	0.452151	0.34902	0.106793	0.0897	-0.113	-0.202	Neuronal membrane glycoprotein M6-a (M6a)	278	Gpm6a
sp	Q5FVL2	EMC8_RAT	0.278614	0.552105	0.107579	0.128	-0.069	-0.197	ER membrane protein complex subunit 8 (Neighbor of COX4)	207	Emc8
sp	P18266	GSK3B_RAT	0.193421	0.721806	0.10797	-0.402	0.106	0.508	Glycogen synthase kinase-3 beta (GSK-3 beta) (EC 2.7.11.26) (Factor A) (FA) (Serine/threonine-protein kinase GSK3B) (EC 2.7.11.1)	420	Gsk3b
sp	P62845	RS15_RAT	0.301443	0.521095	0.10866	-0.434	0.265	0.7	40S ribosomal protein S15 (RIG protein)	145	Rps15
tr	G3V8D6	G3V8D6_RAT	0.806278	0.163038	0.10871	-0.074	0.441	0.515	Tripartite motif protein 3, isoform CRA_a (Tripartite motif-containing protein 3)	744	Trim3
sp	F1LSG8	VPS50_RAT	0.144965	0.862649	0.108717	-0.181	0.0204	0.202	Syndetin (Coiled-coil domain-containing protein 132) (EARP/GARPII complex subunit VPS50)	964	Vps50
sp	Q01066	PDE1B_RAT	0.37119	0.433158	0.10889	-0.134	0.117	0.25	Calcium/calmodulin-dependent 3',5'-cyclic nucleotide phosphodiesterase 1B (Cam-PDE 1B) (EC 3.1.4.17) (63 kDa Cam-PDE)	535	Pde1b
tr	D3ZEI4	D3ZEI4_RAT	0.757984	0.182161	0.109853	0.0337	-0.152	-0.186	Hepatic and glial cell adhesion molecule	417	Hepacam
tr	Z4YNH5	Z4YNH5_RAT	0.0456258	0.615762	0.109975	1.17	0.267	-0.901	Formin-binding protein 1 (Fragment)	558	Fnbp1
tr	M0R7F3	M0R7F3_RAT	0.721261	0.0597999	0.110964	0.26	1.49	1.23	Wiskott-Aldrich syndrome protein family member (WASP family protein member)	502	Wasf3
tr	A0A0G2JSM8	A0A0G2JSM8_RAT	0.934785	0.127601	0.111283	0.0189	-0.373	-0.392	Cell division control protein 42 homolog (EC 3.6.5.2)	191	Cdc42
sp	P37397	CNN3_RAT	0.0232925	0.384791	0.111353	0.584	0.2	-0.384	Calponin-3 (Calponin, acidic isoform) (Calponin, non-muscle isoform)	330	Cnn3
sp	Q4KM49	SYYC_RAT	0.248174	0.0133613	0.111711	0.18	0.435	0.255	Tyrosine--tRNA ligase, cytoplasmic (EC 6.1.1.1) (Tyrosyl-tRNA synthetase) (TyrRS) [Cleaved into: Tyrosine--tRNA ligase, cytoplasmic, N-terminally processed]	528	Yars1
tr	D4A554	D4A554_RAT	0.0602467	0.721376	0.111726	-0.923	-0.161	0.762	Eukaryotic translation initiation factor 4 gamma, 3 (Eukaryotic translation initiation factor 4 gamma, 3 (Predicted), isoform CRA_a)	1583	Eif4g3
tr	A0A0G2K9Q7	A0A0G2K9Q7_RAT	0.932566	0.129482	0.112419	0.0203	-0.385	-0.405	Uncharacterized protein	125	Map1lc3b2
sp	P38062	MAP2_RAT	0.205865	0.710319	0.112505	-0.155	0.0439	0.199	Methionine aminopeptidase 2 (MAP 2) (MetAP 2) (EC 3.4.11.18) (Initiation factor 2-associated 67 kDa glycoprotein) (p67) (p67eIF2) (Peptidase M)	478	Metap2
tr	F1M9C3	F1M9C3_RAT	0.908	0.0925493	0.112613	-0.0596	-0.929	-0.87	Non-specific serine/threonine protein kinase (EC 2.7.11.1)	712	Braf
sp	O35828	CORO7_RAT	0.350624	0.469299	0.112837	0.352	-0.271	-0.623	Coronin-7 (Crn7) (70 kDa WD repeat tumor rejection antigen)	922	Coro7
sp	P14668	ANXA5_RAT	0.521277	0.311585	0.113028	0.148	-0.237	-0.385	Annexin A5 (Anchorin CII) (Annexin V) (Annexin-5) (Calphobindin I) (CBP-I) (Endonexin II) (Lipocortin V) (Placental anticoagulant protein 4) (PP4) (Placental anticoagulant protein I) (PAP-I) (Thromboplastin inhibitor) (Vascular anticoagulant-alpha) (VAC-alpha)	319	Anxa5
tr	D3ZU27	D3ZU27_RAT	0.404316	0.41201	0.113637	0.316	-0.311	-0.627	Ubiquitin specific protease 31 (Predicted) (Ubiquitin-specific peptidase 31)	1089	Usp31
sp	Q80W89	NDUAB_RAT	0.987916	0.116798	0.113867	0.00228	-0.251	-0.253	NADH dehydrogenase [ubiquinone] 1 alpha subcomplex subunit 11 (Complex I-B14.7) (CI-B14.7) (NADH-ubiquinone oxidoreductase subunit B14.7)	141	Ndufa11
sp	P37996	ARL3_RAT	0.0603043	0.711688	0.114317	0.241	0.0436	-0.197	ADP-ribosylation factor-like protein 3 (ARD3)	182	Arl3
tr	A0A140TAB3	A0A140TAB3_RAT	0.258635	0.0144413	0.114587	0.76	1.85	1.09	Kinesin light chain	552	Klc1
tr	D3ZMI4	D3ZMI4_RAT	0.941939	0.129758	0.114916	-0.0123	0.27	0.282	Band 4.1-like protein 1	1551	Epb41l1
tr	D4ABK1	D4ABK1_RAT	0.837352	0.0809818	0.114971	-0.0282	-0.258	-0.23	Synaptogyrin 3 (Synaptogyrin 3 (Predicted), isoform CRA_a)	199	Syngr3
sp	O09178	AMPD3_RAT	0.0534998	0.659962	0.114994	-0.739	-0.154	0.584	AMP deaminase 3 (EC 3.5.4.6) (AMP deaminase isoform E)	765	Ampd3
tr	E9PU02	E9PU02_RAT	0.206476	0.011083	0.115057	-0.263	-0.598	-0.335	Trafficking protein particle complex 9	1139	Trappc9
tr	A0A0G2QC21	A0A0G2QC21_RAT	0.385504	0.437013	0.115458	-0.27	0.241	0.511	Rho guanine nucleotide exchange factor 7	862	Arhgef7
tr	G3V8V6	G3V8V6_RAT	0.605665	0.263926	0.115716	-0.0774	0.171	0.249	ADP-ribose glycohydrolase MACROD1	243	Macrod1
tr	Q5RKJ7	Q5RKJ7_RAT	0.746916	0.196723	0.116348	0.204	-0.848	-1.05	Muscle RAS oncogene homolog (Muscle and microspikes RAS, isoform CRA_a) (Ras-related protein M-Ras)	208	Mras
sp	Q9QUR2	DCTN4_RAT	0.208922	0.718889	0.116561	0.124	-0.0344	-0.159	Dynactin subunit 4 (Dynactin subunit p62)	467	Dctn4
tr	F1LNF0	F1LNF0_RAT	0.191596	0.761087	0.116728	-0.566	0.127	0.693	Myosin heavy chain 14	2000	Myh14
sp	O35331	PDXK_RAT	0.448778	0.0303126	0.116771	0.0703	0.223	0.152	Pyridoxal kinase (EC 2.7.1.35) (Pyridoxine kinase)	312	Pdxk
tr	A0A0G2K8M7	A0A0G2K8M7_RAT	0.288545	0.569746	0.117185	-0.614	0.322	0.936	TPD52-like 1	209	Tpd52l1
sp	Q80W98	SGTB_RAT	0.541301	0.0400324	0.117304	0.191	0.707	0.516	Small glutamine-rich tetratricopeptide repeat-containing protein beta (Beta-SGT) (Small glutamine-rich protein with tetratricopeptide repeats 2)	304	Sgtb
tr	D4A9D8	D4A9D8_RAT	0.993086	0.115626	0.117318	-0.001	-0.193	-0.192	Oxysterol-binding protein	682	Osbp
sp	P62193	PRS4_RAT	0.271822	0.597779	0.11736	0.194	-0.0908	-0.284	26S proteasome regulatory subunit 4 (P26s4) (26S proteasome AAA-ATPase subunit RPT2) (Proteasome 26S subunit ATPase 1)	440	Psmc1
tr	A0A0G2JW51	A0A0G2JW51_RAT	0.845045	0.0853228	0.118962	-0.0279	-0.264	-0.236	RNA helicase (EC 3.6.4.13)	1169	Dhx30
tr	Q4QQV4	Q4QQV4_RAT	0.484803	0.0345817	0.119109	0.107	0.356	0.249	Histidine--tRNA ligase, cytoplasmic (EC 6.1.1.21)	508	Hars
sp	Q66H61	SYQ_RAT	0.840612	0.0850297	0.119698	-0.0327	-0.3	-0.268	Glutamine--tRNA ligase (EC 6.1.1.18) (Glutaminyl-tRNA synthetase) (GlnRS)	775	Qars1
sp	Q5M7T9	THNS2_RAT	0.409261	0.424389	0.119847	0.246	-0.238	-0.485	Threonine synthase-like 2 (TSH2) (EC 4.2.3.-)	485	Thnsl2
sp	P14669	ANXA3_RAT	0.0680656	0.741918	0.119861	0.176	0.0294	-0.147	Annexin A3 (35-alpha calcimedin) (Annexin III) (Annexin-3) (Lipocortin III) (Placental anticoagulant protein III) (PAP-III)	324	Anxa3
sp	Q5PPH0	ENOPH_RAT	0.412095	0.0277179	0.119975	0.47	1.4	0.929	Enolase-phosphatase E1 (EC 3.1.3.77) (2,3-diketo-5-methylthio-1-phosphopentane phosphatase) (MASA homolog)	261	Enoph1
sp	P53678	AP3M2_RAT	0.0205621	0.326743	0.121095	-0.566	-0.215	0.352	AP-3 complex subunit mu-2 (Adaptor-related protein complex 3 subunit mu-2) (Clathrin assembly protein assembly protein complex 3 mu-2 medium chain) (Clathrin coat assembly protein AP47 homolog 2) (Clathrin coat-associated protein AP47 homolog 2) (Golgi adaptor AP-1 47 kDa protein homolog 2) (HA1 47 kDa subunit homolog 2) (Mu3B-adaptin) (P47B)	418	Ap3m2
tr	A0A0G2K8Q8	A0A0G2K8Q8_RAT	0.687643	0.0605223	0.121187	-0.161	-0.815	-0.655	Ubiquinol-cytochrome c reductase, complex III subunit X	62	Uqcr10
tr	D3ZT71	D3ZT71_RAT	0.0159248	0.000888271	0.121792	0.402	0.638	0.236	BCL2-like 13	434	Bcl2l13
tr	D4AAM0	D4AAM0_RAT	0.718614	0.218041	0.122007	-0.0768	0.271	0.348	Transportin 3	923	Tnpo3
sp	P48199	CRP_RAT	0.633744	0.261299	0.122439	-0.239	0.577	0.816	C-reactive protein	230	Crp
sp	P32736	OPCM_RAT	0.962279	0.113201	0.122528	-0.01	-0.357	-0.347	Opioid-binding protein/cell adhesion molecule (OBCAM) (OPCML) (Opioid-binding cell adhesion molecule)	345	Opcml
sp	Q60587	ECHB_RAT	0.99837	0.122138	0.122555	-0.000293	-0.235	-0.235	Trifunctional enzyme subunit beta, mitochondrial (TP-beta) [Includes: 3-ketoacyl-CoA thiolase (EC 2.3.1.155) (EC 2.3.1.16) (Acetyl-CoA acyltransferase) (Beta-ketothiolase)]	475	Hadhb
sp	Q78P75	DYL2_RAT	0.611186	0.050786	0.122995	-0.0553	-0.232	-0.177	Dynein light chain 2, cytoplasmic (Dynein light chain LC8-type 2)	89	Dynll2
sp	Q05140	AP180_RAT	0.148158	0.911785	0.123421	-0.781	0.0569	0.838	Clathrin coat assembly protein AP180 (91 kDa synaptosomal-associated protein) (Clathrin coat-associated protein AP180)	915	Snap91
tr	D3ZT36	D3ZT36_RAT	0.421196	0.422323	0.123527	-0.0925	0.0923	0.185	ADAM metallopeptidase domain 23	828	Adam23
sp	G3V9D0	PGLT1_RAT	0.689144	0.0620057	0.123571	-0.114	-0.579	-0.465	Protein O-glucosyltransferase 1 (EC 2.4.1.376) (O-glucosyltransferase Rumi homolog) (Protein O-xylosyltransferase) (EC 2.4.2.63)	392	Poglut1
tr	D3ZHX3	D3ZHX3_RAT	0.73437	0.213776	0.123718	0.0589	-0.223	-0.282	DIRAS family GTPase 2	199	Diras2
tr	G3V6D3	G3V6D3_RAT	0.80032	0.0806609	0.124064	0.0395	0.294	0.254	ATP synthase subunit beta (EC 7.1.2.2)	529	Atp5f1b
sp	Q9Z0J8	NEGR1_RAT	0.502192	0.353242	0.124714	0.174	-0.244	-0.418	Neuronal growth regulator 1 (Kindred of IgLON) (Kilon)	348	Negr1
tr	M0R919	M0R919_RAT	0.296543	0.582952	0.125	0.167	-0.086	-0.253	Prefoldin subunit 3	186	Vbp1
tr	D3ZVM5	D3ZVM5_RAT	0.0517206	0.611068	0.12515	-1.29	-0.31	0.984	Heat shock protein family A (Hsp70) member 12B	685	Hspa12b
tr	Q5U2T9	Q5U2T9_RAT	0.185624	0.808971	0.125318	0.478	-0.0837	-0.562	Peptidylprolyl isomerase (EC 5.2.1.8)	456	Fkbp5
tr	Q5XIP0	Q5XIP0_RAT	0.887776	0.15847	0.12572	0.0926	-0.971	-1.06	DnaJ (Hsp40) homolog, subfamily B, member 4 (DnaJ (Hsp40) homolog, subfamily B, member 4, isoform CRA_a) (DnaJ heat shock protein family (Hsp40) member B4)	337	Dnajb4
sp	Q5RKI0	WDR1_RAT	0.921313	0.148571	0.126272	-0.00972	0.149	0.159	WD repeat-containing protein 1	606	Wdr1
tr	D3ZUV3	D3ZUV3_RAT	0.7655	0.0761279	0.126615	-0.0697	-0.447	-0.377	Eukaryotic translation initiation factor 2A (eIF-2A)	589	Eif2a
tr	F1LP76	F1LP76_RAT	0.0804251	0.789115	0.126756	-0.57	-0.081	0.489	Elongator complex protein 1	1331	Elp1
tr	D4A304	D4A304_RAT	0.897816	0.156862	0.127065	0.0233	-0.27	-0.293	DIRAS family GTPase 1 (RCG29222)	198	Diras1
tr	F1M4R7	F1M4R7_RAT	0.263644	0.645786	0.127243	-0.14	0.0561	0.196	Chondroitin sulfate proteoglycan 5	571	Cspg5
tr	M0R9Q1	M0R9Q1_RAT	0.0715419	0.736361	0.12725	-0.965	-0.167	0.798	RCG48334, isoform CRA_e (RNA-binding motif protein 14)	669	Rbm14
sp	O08839	BIN1_RAT	0.231379	0.0141582	0.127326	0.283	0.652	0.369	Myc box-dependent-interacting protein 1 (Amphiphysin II) (Amphiphysin-like protein) (Bridging integrator 1)	588	Bin1
sp	P61265	STX1B_RAT	0.291251	0.601268	0.128069	0.152	-0.0738	-0.226	Syntaxin-1B (P35B) (Syntaxin-1B2)	288	Stx1b
sp	Q5XI64	ABHD6_RAT	0.19959	0.78392	0.128177	-0.229	0.0471	0.276	Monoacylglycerol lipase ABHD6 (EC 3.1.1.23) (2-arachidonoylglycerol hydrolase) (Abhydrolase domain-containing protein 6)	337	Abhd6
tr	A0A0G2K0M8	A0A0G2K0M8_RAT	0.0372249	0.482328	0.128381	0.224	0.0688	-0.156	Neural cell adhesion molecule 1	1016	Ncam1
tr	F1LP30	F1LP30_RAT	0.495885	0.367061	0.128433	-0.0999	0.133	0.233	Methylcrotonoyl-CoA carboxylase subunit alpha, mitochondrial	715	Mccc1
tr	Q6P6G9	Q6P6G9_RAT	0.113481	0.940123	0.128645	0.184	0.0082	-0.175	Helix-destabilizing protein (Heterogeneous nuclear ribonucleoprotein A1) (Heterogeneous nuclear ribonucleoprotein A1, N-terminally processed) (hnRNP core protein A1)	313	Hnrnpa1
sp	D3ZAF6	ATPK_RAT	0.785426	0.0810621	0.128744	-0.218	-1.51	-1.29	ATP synthase subunit f, mitochondrial (ATP synthase membrane subunit f)	88	Atp5mf
tr	F1M3F8	F1M3F8_RAT	0.201398	0.783679	0.129344	-0.583	0.121	0.704	Calcium/calmodulin-dependent protein kinase (EC 2.7.11.17)	533	Camk2g
tr	Q5XIM0	Q5XIM0_RAT	0.329059	0.549794	0.129832	-0.1	0.0606	0.161	BCS1-like protein (Mitochondrial chaperone BCS1)	418	Bcs1l
sp	D3ZAA9	MPP2_RAT	0.564695	0.0480822	0.131053	0.0796	0.299	0.219	MAGUK p55 subfamily member 2 (Protein MPP2)	552	Mpp2
tr	A0A140TAI3	A0A140TAI3_RAT	0.722659	0.0716681	0.131407	0.0465	0.255	0.208	Heterogeneous nuclear ribonucleoprotein C, isoform CRA_b (Heterogeneous nuclear ribonucleoproteins C1/C2-like)	293	Hnrnpc
tr	Q3ZAU6	Q3ZAU6_RAT	0.302302	0.0204206	0.131768	-0.143	-0.357	-0.214	RBR-type E3 ubiquitin transferase (EC 2.3.2.31)	479	Rnf14
tr	Q5M9H7	Q5M9H7_RAT	0.127227	0.982294	0.131992	0.224	0.00308	-0.221	DnaJ (Hsp40) homolog, subfamily A, member 2 (DnaJ (Hsp40) homolog, subfamily A, member 2, isoform CRA_b) (DnaJ homolog subfamily A member 2)	412	Dnaja2
tr	A0A0G2K542	A0A0G2K542_RAT	0.727403	0.0733816	0.132974	0.0326	0.181	0.148	UTP--glucose-1-phosphate uridylyltransferase (EC 2.7.7.9)	507	Ugp2
tr	A0A5H1ZRU5	A0A5H1ZRU5_RAT	0.355211	0.0254508	0.133232	0.347	0.93	0.583	N-terminal EF-hand calcium-binding protein 2	352	Necab2
sp	Q5FVI3	LRC57_RAT	0.255087	0.683347	0.133774	0.2	-0.0696	-0.269	Leucine-rich repeat-containing protein 57	239	Lrrc57
tr	D3ZXD2	D3ZXD2_RAT	0.360796	0.520177	0.134198	0.899	-0.626	-1.53	ATP-binding cassette, subfamily A (ABC1), member 8a	1615	Abca8a
tr	Q8R3Z7	Q8R3Z7_RAT	0.235178	0.0152987	0.134224	-0.184	-0.421	-0.237	EH-domain-containing 4 (Pincher)	541	Ehd4
tr	B5DFE0	B5DFE0_RAT	0.171166	0.0106037	0.134685	0.49	1.03	0.541	Membrane palmitoylated protein 6 (Mpp6 protein) (RCG52465, isoform CRA_b)	540	Mpp6
tr	F1LQL1	F1LQL1_RAT	0.456955	0.416635	0.134822	0.254	-0.278	-0.532	Nitric oxide synthase (EC 1.14.13.39)	1429	Nos1
sp	Q6AYK1	RNPS1_RAT	0.146097	0.961625	0.135003	0.691	-0.0217	-0.712	RNA-binding protein with serine-rich domain 1	305	Rnps1
tr	F1LMT8	F1LMT8_RAT	0.638011	0.283375	0.135514	-0.046	0.107	0.153	Rab3 GTPase-activating protein non-catalytic subunit	1362	Rab3gap2
sp	Q5XIE6	HIBCH_RAT	0.91064	0.112712	0.135879	0.0134	0.202	0.189	3-hydroxyisobutyryl-CoA hydrolase, mitochondrial (EC 3.1.2.4) (3-hydroxyisobutyryl-coenzyme A hydrolase) (HIB-CoA hydrolase) (HIBYL-CoA-H)	385	Hibch
sp	P60522	GBRL2_RAT	0.615503	0.298172	0.136142	0.16	-0.337	-0.497	Gamma-aminobutyric acid receptor-associated protein-like 2 (GABA(A) receptor-associated protein-like 2) (Ganglioside expression factor 2) (GEF-2) (Golgi-associated ATPase enhancer of 16 kDa) (GATE-16)	117	Gabarapl2
tr	D3ZBS9	D3ZBS9_RAT	0.0154776	0.233468	0.136726	-1.91	-0.841	1.07	SWI/SNF related, matrix associated, actin dependent regulator of chromatin, subfamily d, member 1 (Predicted) (SWI/SNF-related, matrix-associated, actin-dependent regulator of chromatin, subfamily d, member 1)	515	Smarcd1
tr	A0A0G2JWK2	A0A0G2JWK2_RAT	0.266864	0.671208	0.136807	0.305	-0.114	-0.419	Methyl-CpG-binding protein 2 (MeCp-2 protein) (MeCp2)	492	Mecp2
sp	P48303	S1PR1_RAT	0.189652	0.839986	0.13694	0.641	-0.0947	-0.736	Sphingosine 1-phosphate receptor 1 (S1P receptor 1) (S1P1) (Endothelial differentiation G-protein coupled receptor 1) (Sphingosine 1-phosphate receptor Edg-1) (S1P receptor Edg-1) (CD antigen CD363)	383	S1pr1
tr	M0R920	M0R920_RAT	0.4283	0.450297	0.136976	-0.374	0.356	0.73	RAN-binding protein 3	437	Ranbp3
tr	Q6PDV6	Q6PDV6_RAT	0.403556	0.477114	0.137069	0.266	-0.225	-0.491	40S ribosomal protein S14 (RCG46686, isoform CRA_a) (RCG63012) (Rps14 protein)	151	LOC100911847
tr	G3V9X2	G3V9X2_RAT	0.00226918	0.037881	0.137451	1.26	0.748	-0.507	G-protein signalling modulator 1 (AGS3-like, C. elegans), isoform CRA_c (G-protein-signaling modulator 1)	673	Gpsm1
sp	Q5XIE8	ITM2B_RAT	0.04771	0.542886	0.137486	-0.688	-0.194	0.494	Integral membrane protein 2B (Immature BRI2) (imBRI2) (Transmembrane protein BRI) (Bri) [Cleaved into: BRI2, membrane form (Mature BRI2) (mBRI2); BRI2 intracellular domain (BRI2 ICD); BRI2C, soluble form; Bri23 peptide (Bri2-23) (ABri23) (C-terminal peptide) (P23 peptide)]	266	Itm2b
tr	M0RBE5	M0RBE5_RAT	0.0913446	0.807961	0.137538	0.294	0.0395	-0.254	Neuritin	127	Nrn1
sp	Q9JHU0	DPYL5_RAT	0.316341	0.591673	0.137604	-0.157	0.0826	0.24	Dihydropyrimidinase-related protein 5 (DRP-5) (UNC33-like phosphoprotein 6) (ULIP-6)	564	Dpysl5
tr	F1LYZ8	F1LYZ8_RAT	0.61298	0.304557	0.138648	0.0455	-0.0941	-0.14	Coiled-coil domain-containing protein 128 (KLRAQ motif-containing protein 1) (Protein phosphatase 1 regulatory subunit 21)	780	Ppp1r21
tr	D3ZJ01	D3ZJ01_RAT	0.156939	0.940122	0.138841	-0.317	0.016	0.333	RAB11-binding and LisH domain, coiled-coil and HEAT repeat-containing (Similar to RIKEN cDNA 2310035C23 (Predicted))	1218	Relch
tr	D3Z9Z0	D3Z9Z0_RAT	0.505657	0.383068	0.138873	-0.202	0.267	0.47	Ankyrin 1 (Ankyrin 1, erythroid)	1707	Ank1
tr	D3ZMS5	D3ZMS5_RAT	0.155736	0.944979	0.13915	-0.635	0.0294	0.664	TIAM Rac1-associated GEF 2	1714	Tiam2
tr	A0A096MJG4	A0A096MJG4_RAT	0.238648	0.734802	0.139511	0.996	-0.278	-1.27	Cartilage acidic protein 1	652	Crtac1
tr	G3V804	G3V804_RAT	0.0807487	0.743385	0.140562	-0.282	-0.0492	0.233	Sidoreflexin	321	Sfxn3
tr	A0A0A0MXU4	A0A0A0MXU4_RAT	0.278794	0.66413	0.14135	0.893	-0.35	-1.24	ER membrane protein complex subunit 2	296	Emc2
tr	D4A3Z3	D4A3Z3_RAT	0.143292	0.993497	0.141391	-0.183	0.000968	0.184	TBC1 domain family member 24	556	Tbc1d24
tr	D3ZLT1	D3ZLT1_RAT	0.727519	0.245269	0.141444	0.072	-0.248	-0.32	Complex I-B18 (NADH dehydrogenase [ubiquinone] 1 beta subcomplex subunit 7) (NADH-ubiquinone oxidoreductase B18 subunit)	137	Ndufb7
tr	Q5XIJ7	Q5XIJ7_RAT	0.667053	0.0678388	0.141451	-0.0446	-0.205	-0.16	Calcium-binding protein 39-like (RCG52140, isoform CRA_a)	337	Cab39l
tr	F1LRZ7	F1LRZ7_RAT	0.216181	0.0146833	0.141606	0.266	0.586	0.321	Neurofilament heavy polypeptide	1064	Nefh
sp	Q7TS56	CBR4_RAT	0.32261	0.595073	0.141932	0.22	-0.117	-0.337	Carbonyl reductase family member 4 (EC 1.-.-.-) (3-ketoacyl-[acyl-carrier-protein] reductase beta subunit) (KAR beta subunit) (3-oxoacyl-[acyl-carrier-protein] reductase) (EC 1.1.1.-) (Quinone reductase CBR4)	236	Cbr4
tr	F1LPA3	F1LPA3_RAT	0.433278	0.458862	0.142407	-0.162	0.153	0.314	IQ motif and SEC7 domain-containing protein 3	1194	Iqsec3
sp	Q62825	EXOC3_RAT	0.014945	0.217989	0.142608	-0.365	-0.165	0.2	Exocyst complex component 3 (Exocyst complex component Sec6) (rSec6)	755	Exoc3
sp	Q66HA8	HS105_RAT	0.745078	0.0826998	0.143249	0.0659	0.378	0.312	Heat shock protein 105 kDa (Heat shock 110 kDa protein)	858	Hsph1
tr	R4GNK3	R4GNK3_RAT	0.548382	0.359303	0.143569	-0.287	0.444	0.731	Thioredoxin	104	Txn1
tr	B2RYC9	B2RYC9_RAT	0.752287	0.236683	0.143651	0.0453	-0.175	-0.22	Glucosylceramidase (EC 3.2.1.45)	515	Gba
tr	D3ZCV0	D3ZCV0_RAT	0.531767	0.372933	0.143909	-0.0933	0.134	0.227	Actinin alpha 2 (RCG30552)	894	Actn2
tr	Q5XIH3	Q5XIH3_RAT	0.138007	0.978753	0.14417	-0.146	-0.00248	0.143	NADH dehydrogenase [ubiquinone] flavoprotein 1, mitochondrial (EC 7.1.1.2)	464	Ndufv1
tr	D3ZN61	D3ZN61_RAT	0.443313	0.453281	0.144313	0.132	-0.129	-0.261	Leucine-rich repeat LGI family, member 3 (Leucine-rich repeat LGI family, member 3 (Predicted), isoform CRA_b)	548	Lgi3
tr	D3ZUC9	D3ZUC9_RAT	0.315698	0.614093	0.14487	0.229	-0.113	-0.343	Non-specific serine/threonine protein kinase (EC 2.7.11.1)	527	Oxsr1
sp	Q5I0D1	GLOD4_RAT	0.629343	0.306193	0.144998	-0.393	0.849	1.24	Glyoxalase domain-containing protein 4	298	Glod4
sp	Q5PQN6	SPE39_RAT	0.396772	0.505827	0.145035	0.112	-0.0872	-0.199	Spermatogenesis-defective protein 39 homolog (hSPE-39) (VPS33B-interacting protein in apical-basolateral polarity regulator) (VPS33B-interacting protein in polarity and apical restriction)	460	Vipas39
sp	Q5EB77	RAB18_RAT	0.643435	0.297686	0.145109	0.064	-0.147	-0.211	Ras-related protein Rab-18	206	Rab18
tr	D4AB01	D4AB01_RAT	0.861778	0.191984	0.145185	0.0179	-0.14	-0.158	Histidine triad nucleotide binding protein 2 (Predicted), isoform CRA_a (Histidine triad nucleotide-binding protein 2)	163	Hint2
sp	P81155	VDAC2_RAT	0.719062	0.255614	0.145246	0.0375	-0.122	-0.159	Voltage-dependent anion-selective channel protein 2 (VDAC-2) (B36-VDAC) (Outer mitochondrial membrane protein porin 2)	295	Vdac2
tr	D3Z9H2	D3Z9H2_RAT	0.476714	0.423803	0.145529	-0.0966	0.109	0.206	Hyaluronan and proteoglycan link protein 4 (Hyaluronan and proteoglycan link protein 4 (Predicted))	400	Hapln4
tr	D4A022	D4A022_RAT	0.036157	0.428326	0.145728	-0.578	-0.199	0.379	GTPase-activating protein and VPS9 domains 1	1484	Gapvd1
tr	A0A0G2JVH4	A0A0G2JVH4_RAT	0.891861	0.181534	0.14584	-0.0228	0.234	0.257	MICOS complex subunit MIC60 (Mitofilin)	776	Immt
tr	A0A0G2JUT1	A0A0G2JUT1_RAT	0.148493	0.99151	0.145938	-0.841	0.00589	0.847	Cell adhesion molecule 1	385	Cadm1
tr	Q6P9V1	Q6P9V1_RAT	0.94436	0.130386	0.146245	-0.0143	-0.329	-0.314	Tetraspanin	236	Cd81
tr	A0A0A0MXX1	A0A0A0MXX1_RAT	0.179359	0.0122643	0.146397	0.493	1.03	0.537	A-kinase anchor protein 7 isoforms delta and gamma	352	Akap7
sp	Q62634	VGLU1_RAT	0.64287	0.0663862	0.146546	-0.112	-0.478	-0.366	Vesicular glutamate transporter 1 (VGluT1) (Brain-specific Na(+)-dependent inorganic phosphate cotransporter) (Solute carrier family 17 member 7)	560	Slc17a7
tr	F1LRE5	F1LRE5_RAT	0.236763	0.0170209	0.146717	-0.21	-0.472	-0.262	Oxysterol-binding protein	723	Osbpl9
sp	Q63941	RAB3B_RAT	0.592909	0.0586073	0.14688	-0.0991	-0.38	-0.281	Ras-related protein Rab-3B	219	Rab3b
sp	Q7TPB1	TCPD_RAT	0.614423	0.062029	0.147054	-0.0513	-0.206	-0.154	T-complex protein 1 subunit delta (TCP-1-delta) (CCT-delta)	539	Cct4
tr	D4A8H3	D4A8H3_RAT	0.806793	0.0979917	0.147483	-0.0278	-0.201	-0.173	E1 ubiquitin-activating enzyme (EC 6.2.1.45)	1053	Uba6
tr	F1M4N6	F1M4N6_RAT	0.300108	0.0230691	0.148351	-0.432	-1.05	-0.618	Dedicator of cyto-kinesis 3	2071	Dock3
sp	O54924	EXOC8_RAT	0.452985	0.0398788	0.148386	-0.265	-0.795	-0.53	Exocyst complex component 8 (Exocyst complex 84 kDa subunit)	716	Exoc8
sp	B5DFC8	EIF3C_RAT	0.728288	0.256317	0.148666	0.0364	-0.122	-0.159	Eukaryotic translation initiation factor 3 subunit C (eIF3c) (Eukaryotic translation initiation factor 3 subunit 8) (eIF3 p110)	911	Eif3c
sp	B0LT89	STK24_RAT	0.158293	0.969845	0.148874	0.589	-0.015	-0.604	Serine/threonine-protein kinase 24 (EC 2.7.11.1) (Mammalian STE20-like protein kinase 3) (MST-3) (MST3b) (STE20-like kinase MST3) [Cleaved into: Serine/threonine-protein kinase 24 35 kDa subunit (Mammalian STE20-like protein kinase 3 N-terminal) (MST3/N); Serine/threonine-protein kinase 24 12 kDa subunit (Mammalian STE20-like protein kinase 3 C-terminal) (MST3/C)]	431	Stk24
tr	A0A0G2K132	A0A0G2K132_RAT	0.749601	0.245945	0.148876	0.0488	-0.183	-0.232	Formin-like 2	1038	Fmnl2
sp	Q64428	ECHA_RAT	0.805207	0.0987081	0.149014	-0.0458	-0.327	-0.281	Trifunctional enzyme subunit alpha, mitochondrial (Monolysocardiolipin acyltransferase) (EC 2.3.1.-) (TP-alpha) [Includes: Long-chain enoyl-CoA hydratase (EC 4.2.1.17); Long chain 3-hydroxyacyl-CoA dehydrogenase (EC 1.1.1.211)]	763	Hadha
sp	P19944	RLA1_RAT	0.354946	0.569649	0.149194	0.872	-0.529	-1.4	60S acidic ribosomal protein P1	114	Rplp1
tr	F1LQN3	F1LQN3_RAT	0.913421	0.177949	0.149376	0.0112	-0.145	-0.156	Reticulon	1163	Rtn4
sp	P50442	GATM_RAT	0.734752	0.25424	0.149446	0.0822	-0.285	-0.367	Glycine amidinotransferase, mitochondrial (EC 2.1.4.1) (L-arginine:glycine amidinotransferase) (Transamidinase)	423	Gatm
sp	P54921	SNAA_RAT	0.717069	0.0811782	0.149661	0.0496	0.257	0.207	Alpha-soluble NSF attachment protein (SNAP-alpha) (N-ethylmaleimide-sensitive factor attachment protein alpha)	295	Napa
sp	P18422	PSA3_RAT	0.712312	0.0802829	0.149668	0.0479	0.244	0.196	Proteasome subunit alpha type-3 (Macropain subunit C8) (Multicatalytic endopeptidase complex subunit C8) (Proteasome component C8) (Proteasome subunit K)	255	Psma3
tr	Q499T3	Q499T3_RAT	0.00121117	0.0175665	0.151122	0.604	0.389	-0.215	Sirpa protein (Tyrosine-protein phosphatase non-receptor type substrate 1)	513	Sirpa
tr	B5DF55	B5DF55_RAT	0.67175	0.291657	0.151281	-0.324	0.825	1.15	RCG55706 (Signal transducing adaptor molecule) (Signal transducing adaptor molecule (SH3 domain and ITAM motif) 1)	547	Stam
tr	A0A096MJL2	A0A096MJL2_RAT	0.796051	0.227876	0.151484	0.0424	-0.204	-0.247	Calponin-homology (CH) domain-containing protein (Fragment)	208	A0A096MJL2
sp	Q99N27	SNX1_RAT	0.384336	0.537823	0.15155	-0.384	0.269	0.653	Sorting nexin-1	522	Snx1
tr	D3ZJ32	D3ZJ32_RAT	0.393762	0.0337514	0.151928	-0.19	-0.52	-0.33	Extended synaptotagmin 2	845	Esyt2
tr	D3ZCA0	D3ZCA0_RAT	0.500053	0.0472648	0.152323	0.104	0.334	0.23	Pyridoxal phosphate homeostasis protein (PLP homeostasis protein) (Proline synthase co-transcribed bacterial homolog protein)	275	Plpbp
sp	O35821	MBB1A_RAT	0.911564	0.182136	0.152398	0.063	-0.789	-0.852	Myb-binding protein 1A (PAR-interacting protein) (PIP)	1344	Mybbp1a
tr	D4A781	D4A781_RAT	0.143893	0.970413	0.152861	-0.169	-0.00407	0.165	Importin 5	1097	Ipo5
sp	P13803	ETFA_RAT	0.152804	0.010757	0.153108	0.146	0.291	0.146	Electron transfer flavoprotein subunit alpha, mitochondrial (Alpha-ETF)	333	Etfa
sp	P84586	RMXRL_RAT	0.675526	0.292743	0.153212	0.111	-0.286	-0.397	RNA-binding motif protein, X chromosome retrogene-like (Heterogeneous nuclear ribonucleoprotein G retrogene-like) (hnRNP G) (RNA-binding motif protein, X chromosome retrogene) [Cleaved into: RNA-binding motif protein, X chromosome retrogene-like, N-terminally processed]	388	Rbmxrtl
tr	F1M3P6	F1M3P6_RAT	0.164624	0.96519	0.153418	-0.138	0.00413	0.142	Protein SCAI	606	Scai
sp	Q09426	CGT_RAT	0.123346	0.894443	0.153444	-0.604	-0.0491	0.555	2-hydroxyacylsphingosine 1-beta-galactosyltransferase (EC 2.4.1.47) (Ceramide UDP-galactosyltransferase) (Cerebroside synthase) (UDP-galactose-ceramide galactosyltransferase)	541	Ugt8
tr	F1M7X3	F1M7X3_RAT	0.263217	0.72965	0.153507	0.269	-0.0809	-0.35	Cadherin 13	609	Cdh13
tr	D3ZER6	D3ZER6_RAT	0.168644	0.953687	0.153567	-0.307	0.0124	0.32	Transportin 2 (Transportin 2 (Importin 3, karyopherin beta 2b) (Predicted))	913	Tnpo2
sp	Q66HD0	ENPL_RAT	0.356421	0.0299661	0.153806	0.203	0.526	0.323	Endoplasmin (94 kDa glucose-regulated protein) (GRP-94) (Heat shock protein 90 kDa beta member 1)	804	Hsp90b1
tr	Q499P2	Q499P2_RAT	0.792339	0.0992463	0.153922	0.0567	0.379	0.322	Leukotriene A(4) hydrolase (LTA-4 hydrolase) (EC 3.3.2.6)	611	Lta4h
sp	P08753	GNAI3_RAT	0.315367	0.0256034	0.153947	-0.125	-0.307	-0.182	Guanine nucleotide-binding protein G(i) subunit alpha (G(i) alpha-3)	354	Gnai3
sp	Q5RJY4	DRS7B_RAT	0.849237	0.208413	0.154101	0.0528	-0.363	-0.415	Dehydrogenase/reductase SDR family member 7B (EC 1.1.-.-) (Short-chain dehydrogenase/reductase family 32C member 1)	325	Dhrs7b
tr	D3ZJ86	D3ZJ86_RAT	0.88058	0.120335	0.154133	-0.0899	-0.985	-0.895	Sodium/hydrogen exchanger	721	Slc9a6
sp	Q6AXX6	PXL2A_RAT	0.208536	0.849665	0.154334	0.21	-0.0305	-0.241	Peroxiredoxin-like 2A (Peroxiredoxin-like 2 activated in M-CSF stimulated monocytes) (Protein PAMM) (Redox-regulatory protein FAM213A) (Sperm head protein 1)	229	Prxl2a
sp	Q3MIE4	VAT1_RAT	0.161586	0.98037	0.155287	-0.953	0.016	0.969	Synaptic vesicle membrane protein VAT-1 homolog (EC 1.-.-.-) (Mitofusin-binding protein) (Protein MIB)	404	Vat1
tr	M0RAM5	M0RAM5_RAT	0.789741	0.236607	0.155599	0.061	-0.28	-0.341	Glutathione peroxidase	200	Gpx1
tr	D3ZHI9	D3ZHI9_RAT	0.0704048	0.00480397	0.155754	-0.182	-0.321	-0.139	Serine/threonine-protein phosphatase 2A 56 kDa regulatory subunit	429	Ppp2r5e
sp	P14173	DDC_RAT	0.845937	0.211948	0.155771	-0.0229	0.153	0.176	Aromatic-L-amino-acid decarboxylase (AADC) (EC 4.1.1.28) (DOPA decarboxylase) (DDC)	480	Ddc
sp	Q00715	H2B1_RAT	0.946264	0.174119	0.156244	0.016	-0.338	-0.354	Histone H2B type 1	125	Q00715
sp	Q66H20	PTBP2_RAT	0.432928	0.0396348	0.156249	0.28	0.803	0.524	Polypyrimidine tract-binding protein 2 (Neural polypyrimidine tract-binding protein) (PTB-like protein)	531	Ptbp2
tr	G3V9K0	G3V9K0_RAT	0.89017	0.194922	0.156406	-0.0157	0.153	0.169	Cysteinyl-tRNA synthetase (EC 6.1.1.16)	748	Cars
sp	F1LYQ8	FARP1_RAT	0.676929	0.0774047	0.156471	-0.148	-0.674	-0.526	FERM, ARHGEF and pleckstrin domain-containing protein 1 (FERM, RhoGEF and pleckstrin domain-containing protein 1)	1049	Farp1
sp	Q62765	NLGN1_RAT	0.479371	0.44711	0.156784	-0.114	0.123	0.237	Neuroligin-1 (Neuroligin I)	843	Nlgn1
sp	P85108	TBB2A_RAT	0.691679	0.0803793	0.156834	0.0555	0.263	0.207	Tubulin beta-2A chain	445	Tubb2a
sp	P50399	GDIB_RAT	0.387094	0.548284	0.156931	-0.0906	0.0623	0.153	Rab GDP dissociation inhibitor beta (Rab GDI beta) (GDI-3) (Guanosine diphosphate dissociation inhibitor 2) (GDI-2)	445	Gdi2
sp	Q9JKS6	PCLO_RAT	0.52343	0.407932	0.157069	0.102	-0.133	-0.235	Protein piccolo (Aczonin) (Multidomain presynaptic cytomatrix protein)	5085	Pclo
sp	P97834	CSN1_RAT	0.0474864	0.489823	0.157178	-0.389	-0.124	0.265	COP9 signalosome complex subunit 1 (SGN1) (Signalosome subunit 1) (G protein pathway suppressor 1) (GPS-1) (JAB1-containing signalosome subunit 1) (MFH protein)	471	Gps1
tr	A0A0G2K8W9	A0A0G2K8W9_RAT	0.341229	0.610957	0.157322	-0.101	0.0531	0.154	Spectrin beta chain	2358	Sptbn1
sp	Q07936	ANXA2_RAT	0.41589	0.0378185	0.157428	-0.116	-0.324	-0.208	Annexin A2 (Annexin II) (Annexin-2) (Calpactin I heavy chain) (Calpactin-1 heavy chain) (Chromobindin-8) (Lipocortin II) (Placental anticoagulant protein IV) (PAP-IV) (Protein I) (p36)	339	Anxa2
tr	F1LRF3	F1LRF3_RAT	0.159772	0.992992	0.15752	-0.355	0.00211	0.357	Clavesin-1 (Retinaldehyde-binding protein 1-like 1)	332	Clvs1
sp	Q62656	PTPRZ_RAT	0.432807	0.49734	0.15791	0.0821	-0.0707	-0.153	Receptor-type tyrosine-protein phosphatase zeta (R-PTP-zeta) (EC 3.1.3.48) (3F8 chondroitin sulfate proteoglycan) (3H1 keratan sulfate proteoglycan) (Phosphacan)	2316	Ptprz1
tr	F1LMV9	F1LMV9_RAT	0.387597	0.550669	0.158112	-0.119	0.0816	0.201	Coronin	480	Coro2b
tr	Q5PPJ6	Q5PPJ6_RAT	0.869746	0.205246	0.158223	0.0305	-0.245	-0.275	Leucyl-tRNA synthetase (EC 6.1.1.4)	1178	Lars
sp	Q7TP52	CMBL_RAT	0.300305	0.677674	0.158421	0.41	-0.161	-0.571	Carboxymethylenebutenolidase homolog (EC 3.1.-.-) (Liver regeneration-related protein LRRG072)	245	Cmbl
tr	F1LN88	F1LN88_RAT	0.437533	0.494088	0.158697	0.0839	-0.0737	-0.158	Aldehyde dehydrogenase, mitochondrial (RCG21519, isoform CRA_a)	519	Aldh2
sp	P07943	ALDR_RAT	0.488587	0.0478706	0.158853	0.0944	0.294	0.199	Aldo-keto reductase family 1 member B1 (EC 1.1.1.21) (EC 1.1.1.300) (EC 1.1.1.372) (EC 1.1.1.54) (Aldehyde reductase) (Aldose reductase) (AR)	316	Akr1b1
sp	P62250	RS16_RAT	0.842744	0.115786	0.160554	-0.0518	-0.436	-0.384	40S ribosomal protein S16	146	Rps16
tr	M0R8C1	M0R8C1_RAT	0.967904	0.15142	0.161611	-0.00782	-0.293	-0.285	Receptor expression-enhancing protein	252	Reep2
tr	A0A0G2K8K0	A0A0G2K8K0_RAT	0.0277831	0.320374	0.162639	0.257	0.106	-0.152	Splicing factor proline and glutamine-rich	696	Sfpq
sp	Q920L2	SDHA_RAT	0.428073	0.514138	0.162736	-0.0981	0.0803	0.178	Succinate dehydrogenase [ubiquinone] flavoprotein subunit, mitochondrial (EC 1.3.5.1) (Flavoprotein subunit of complex II) (Fp)	656	Sdha
tr	G3V982	G3V982_RAT	0.244077	0.795335	0.162766	0.426	-0.092	-0.518	Engulfment and cell motility 2, ced-12 homolog (C. elegans), isoform CRA_b (Engulfment and cell motility protein 2-like)	732	Elmo2
sp	Q5M821	PPM1H_RAT	0.242207	0.0197126	0.163201	0.336	0.742	0.406	Protein phosphatase 1H (EC 3.1.3.16)	513	Ppm1h
tr	D3ZWP6	D3ZWP6_RAT	0.0238749	0.282666	0.163551	-0.31	-0.134	0.177	Plexin A2	1894	Plxna2
sp	Q63564	SV2B_RAT	0.92776	0.14144	0.163886	-0.00907	-0.155	-0.146	Synaptic vesicle glycoprotein 2B (Synaptic vesicle protein 2B)	683	Sv2b
tr	D3ZA84	D3ZA84_RAT	0.235294	0.818018	0.164123	-0.165	0.031	0.197	Talin 2	2542	Tln2
sp	P24329	THTR_RAT	0.922777	0.14106	0.165112	-0.017	-0.272	-0.255	Thiosulfate sulfurtransferase (EC 2.8.1.1) (Rhodanese)	297	Tst
tr	G3V8T4	G3V8T4_RAT	0.0376271	0.397265	0.165704	-0.247	-0.0921	0.155	DNA damage-binding protein 1 (Damage-specific DNA-binding protein 1)	1140	Ddb1
sp	P06761	BIP_RAT	0.762412	0.10034	0.165707	0.0785	0.455	0.376	Endoplasmic reticulum chaperone BiP (EC 3.6.4.10) (78 kDa glucose-regulated protein) (GRP-78) (Binding-immunoglobulin protein) (BiP) (Heat shock protein 70 family protein 5) (HSP70 family protein 5) (Heat shock protein family A member 5) (Immunoglobulin heavy chain-binding protein) (Steroidogenesis-activator polypeptide)	654	Hspa5
tr	A0A0G2QC56	A0A0G2QC56_RAT	0.878869	0.129393	0.165955	-0.041	-0.432	-0.39	Coronin	543	Coro2a
tr	D3ZKD9	D3ZKD9_RAT	0.132926	0.89147	0.166036	0.867	0.0746	-0.793	Microtubule-associated protein	374	Mapt
tr	D3ZES7	D3ZES7_RAT	0.0973221	0.746466	0.166561	-0.152	-0.0278	0.124	Plexin A4	1893	Plxna4
sp	P62813	GBRA1_RAT	0.309711	0.685006	0.1667	-0.361	0.141	0.502	Gamma-aminobutyric acid receptor subunit alpha-1 (GABA(A) receptor subunit alpha-1)	455	Gabra1
sp	Q5U300	UBA1_RAT	0.675488	0.317637	0.167936	-0.0388	0.0945	0.133	Ubiquitin-like modifier-activating enzyme 1 (EC 6.2.1.45) (Ubiquitin-activating enzyme E1)	1058	Uba1
tr	G3V851	G3V851_RAT	0.915748	0.198634	0.168	0.0628	-0.795	-0.857	Solute carrier family 17 (Sodium-dependent inorganic phosphate cotransporter), member 6 (Vesicular glutamate transporter 2)	582	Slc17a6
sp	Q8VIJ5	OGA_RAT	0.233865	0.832992	0.168199	-0.291	0.0498	0.341	Protein O-GlcNAcase (OGA) (EC 3.2.1.169) (Beta-N-acetylhexosaminidase) (Beta-hexosaminidase) (Bifunctional protein NCOAT) (Meningioma-expressed antigen 5) (N-acetyl-beta-D-glucosaminidase) (N-acetyl-beta-glucosaminidase)	916	Oga
tr	D3ZE26	D3ZE26_RAT	0.976235	0.160342	0.16821	-0.0103	-0.51	-0.499	Similar to RIKEN cDNA 1110063G11 (Predicted) (Transmembrane and coiled-coil domain family 2)	706	Tmcc2
tr	Q99PV2	Q99PV2_RAT	0.702368	0.302018	0.168372	0.0868	-0.24	-0.327	Syntaxin binding protein 3, isoform CRA_a (Syntaxin binding protein Munc18-3) (Syntaxin-binding protein 3)	593	Stxbp3
tr	D3ZPP2	D3ZPP2_RAT	0.548257	0.411596	0.16901	-0.146	0.201	0.347	ADP-ribosylation factor-like GTPase 8A (Similar to ADP-ribosylation factor-like 10B (Predicted))	186	Arl8a
sp	Q4KM65	CPSF5_RAT	0.567934	0.395968	0.169234	-0.287	0.431	0.718	Cleavage and polyadenylation specificity factor subunit 5 (Nucleoside diphosphate-linked moiety X motif 21) (Nudix motif 21) (Nudix hydrolase 21)	227	Nudt21
tr	M0R5M7	M0R5M7_RAT	0.642366	0.342573	0.169926	-0.127	0.265	0.392	Transcription factor BTF3	162	M0R5M7
tr	D4A644	D4A644_RAT	0.162456	0.977539	0.169967	0.542	0.0104	-0.531	MAP7 domain-containing 1 (RCG31495)	817	Map7d1
sp	Q924S1	PLCD_RAT	0.228264	0.850647	0.170013	-0.457	0.069	0.526	1-acyl-sn-glycerol-3-phosphate acyltransferase delta (EC 2.3.1.51) (1-acylglycerol-3-phosphate O-acyltransferase 4) (1-AGP acyltransferase 4) (1-AGPAT 4) (Lysophosphatidic acid acyltransferase delta) (LPAAT-delta)	378	Agpat4
tr	A0A0G2JTB2	A0A0G2JTB2_RAT	0.682137	0.31753	0.170361	-0.0465	0.116	0.162	1,4-alpha-glucan branching enzyme (EC 2.4.1.18)	655	Gbe1
tr	F1LSW7	F1LSW7_RAT	0.647499	0.339987	0.170423	0.419	-0.89	-1.31	60S ribosomal protein L14	214	Rpl14
tr	M0R9L2	M0R9L2_RAT	0.278345	0.750548	0.170682	-0.556	0.159	0.714	Ciliary neurotrophic factor receptor subunit alpha (Ciliary neurotrophic factor receptor, isoform CRA_b)	372	Cntfr
sp	Q498T9	LRC8C_RAT	0.544251	0.0608771	0.171248	-0.0894	-0.299	-0.209	Volume-regulated anion channel subunit LRRC8C (Leucine-rich repeat-containing protein 8C)	803	Lrrc8c
tr	F1LM82	F1LM82_RAT	0.256537	0.795353	0.171687	0.123	-0.0273	-0.151	Heterogeneous nuclear ribonucleoproteins A2/B1	301	Hnrnpa2b1
tr	Q68FQ9	Q68FQ9_RAT	0.987052	0.16734	0.171744	-0.00173	-0.154	-0.152	LanC lantibiotic synthetase component C-like 2 (Bacterial) (LanC-like 2)	450	Lancl2
sp	P04905	GSTM1_RAT	0.774193	0.107097	0.171906	-0.0517	-0.309	-0.257	Glutathione S-transferase Mu 1 (EC 2.5.1.18) (GST 3-3) (GSTM1-1) (Glutathione S-transferase Yb-1) (GST Yb1)	218	Gstm1
tr	B5DEL8	B5DEL8_RAT	0.687868	0.0880626	0.172202	-0.0412	-0.187	-0.146	Complex I-15 kDa (NADH dehydrogenase [ubiquinone] iron-sulfur protein 5) (NADH-ubiquinone oxidoreductase 15 kDa subunit)	106	Ndufs5
tr	D3ZJ54	D3ZJ54_RAT	0.833257	0.2395	0.172577	0.0871	-0.503	-0.59	40S ribosomal protein S26	108	RGD1565117
sp	D4A631	BIG1_RAT	0.270562	0.0240722	0.172816	-0.228	-0.514	-0.286	Brefeldin A-inhibited guanine nucleotide-exchange protein 1 (BIG1) (Brefeldin A-inhibited GEP 1) (ADP-ribosylation factor guanine nucleotide-exchange factor 1)	1846	Arfgef1
sp	D3ZW55	ITPA_RAT	0.485106	0.0521309	0.173148	0.178	0.538	0.36	Inosine triphosphate pyrophosphatase (ITPase) (Inosine triphosphatase) (EC 3.6.1.9) (Non-canonical purine NTP pyrophosphatase) (Non-standard purine NTP pyrophosphatase) (Nucleoside-triphosphate diphosphatase) (Nucleoside-triphosphate pyrophosphatase) (NTPase)	198	Itpa
tr	D3ZA31	D3ZA31_RAT	0.0264319	0.29093	0.173341	-0.897	-0.388	0.509	Phosphatidylinositol-3,5-bisphosphate 3-phosphatase (EC 3.1.3.64) (EC 3.1.3.95) (Phosphatidylinositol-3-phosphate phosphatase)	643	Mtmr2
sp	P19468	GSH1_RAT	0.157873	0.952998	0.17355	0.254	0.0101	-0.244	Glutamate--cysteine ligase catalytic subunit (EC 6.3.2.2) (GCS heavy chain) (Gamma-ECS) (Gamma-glutamylcysteine synthetase)	637	Gclc
tr	A0A0G2JVW5	A0A0G2JVW5_RAT	0.192943	0.0161713	0.173685	-0.164	-0.337	-0.172	HECT-type E3 ubiquitin transferase (EC 2.3.2.26)	4062	Huwe1
sp	P07633	PCCB_RAT	0.778546	0.267981	0.173744	-0.0579	0.235	0.292	Propionyl-CoA carboxylase beta chain, mitochondrial (PCCase subunit beta) (EC 6.4.1.3) (Propanoyl-CoA:carbon dioxide ligase subunit beta)	541	Pccb
tr	A0A0G2K1U9	A0A0G2K1U9_RAT	0.715382	0.0948257	0.173765	0.289	1.41	1.12	Immunity-related GTPase Q	582	Irgq
tr	D3ZE15	D3ZE15_RAT	0.15161	0.932411	0.173803	-0.226	-0.0127	0.213	Complex I-B16.6 (NADH dehydrogenase [ubiquinone] 1 alpha subcomplex subunit 13) (NADH-ubiquinone oxidoreductase B16.6 subunit)	144	Ndufa13
sp	P21913	SDHB_RAT	0.323268	0.0302993	0.173839	-0.113	-0.272	-0.159	Succinate dehydrogenase [ubiquinone] iron-sulfur subunit, mitochondrial (EC 1.3.5.1) (Iron-sulfur subunit of complex II) (Ip)	282	Sdhb
tr	G3V9W5	G3V9W5_RAT	0.858097	0.130249	0.174235	0.0186	0.166	0.147	Phosphatidylinositol 5-phosphate 4-kinase type-2 gamma (Phosphatidylinositol-4-phosphate 5-kinase, type II, gamma)	421	Pip4k2c
tr	A0A0G2JYR4	A0A0G2JYR4_RAT	0.178134	0.0148679	0.174894	-0.3	-0.603	-0.303	LPS-responsive beige-like anchor protein	2783	Lrba
tr	A0A0G2K9I6	A0A0G2K9I6_RAT	0.149906	0.012247	0.175045	0.654	1.27	0.613	Ceruloplasmin (Ceruloplasmin, isoform CRA_b)	1084	Cp
sp	A1L108	ARP5L_RAT	0.608536	0.0741552	0.175743	-0.273	-1.02	-0.749	Actin-related protein 2/3 complex subunit 5-like protein (Arp2/3 complex 16 kDa subunit 2) (ARC16-2)	153	Arpc5l
sp	Q561S0	NDUAA_RAT	0.41001	0.566581	0.175904	-0.0626	0.0432	0.106	NADH dehydrogenase [ubiquinone] 1 alpha subcomplex subunit 10, mitochondrial (Complex I-42kD) (CI-42kD) (NADH-ubiquinone oxidoreductase 42 kDa subunit)	355	Ndufa10
tr	F1MA36	F1MA36_RAT	0.143983	0.901317	0.175911	-0.175	-0.0141	0.161	Spectrin beta chain	2388	Sptbn2
tr	B0BN81	B0BN81_RAT	0.828752	0.123697	0.176058	-0.0418	-0.315	-0.273	40S ribosomal protein S5 (Ribosomal protein S5, isoform CRA_b) (Rps5 protein)	204	Rps5
sp	B0LPN4	RYR2_RAT	0.61986	0.0768719	0.176943	-0.0482	-0.185	-0.136	Ryanodine receptor 2 (RYR-2) (RyR2) (Cardiac muscle ryanodine receptor) (Cardiac muscle ryanodine receptor-calcium release channel) (Type 2 ryanodine receptor)	4953	Ryr2
tr	F1LQZ0	F1LQZ0_RAT	0.704967	0.094489	0.177131	-0.0715	-0.337	-0.265	Transmembrane protein 65	259	Tmem65
tr	G3V8L9	G3V8L9_RAT	0.242314	0.0216828	0.177394	0.939	2.03	1.1	Caveolae-associated protein 1 (Polymerase I and transcript release factor (Predicted))	392	Cavin1
sp	Q99JD4	CLAP2_RAT	0.646403	0.353629	0.177868	0.0392	-0.0806	-0.12	CLIP-associating protein 2 (Cytoplasmic linker-associated protein 2)	1286	Clasp2
sp	P23565	AINX_RAT	0.310791	0.0295858	0.177911	0.197	0.464	0.267	Alpha-internexin (Alpha-Inx)	505	Ina
tr	F1LNY3	F1LNY3_RAT	0.739054	0.295726	0.178004	0.0623	-0.2	-0.263	Neural cell adhesion molecule 1	842	Ncam1
sp	Q9QX73	ARHG9_RAT	0.528962	0.0609271	0.178013	-0.137	-0.441	-0.304	Rho guanine nucleotide exchange factor 9 (Collybistin) (Rac/Cdc42 guanine nucleotide exchange factor 9)	493	Arhgef9
tr	D3ZRF6	D3ZRF6_RAT	0.0714411	0.00568868	0.178843	-0.24	-0.413	-0.173	Patatin-like phospholipase domain-containing 6	1343	Pnpla6
sp	Q99MZ8	LASP1_RAT	0.0924733	0.690935	0.178989	0.587	0.13	-0.457	LIM and SH3 domain protein 1 (LASP-1)	263	Lasp1
sp	P12839	NFM_RAT	0.435907	0.0467801	0.179723	0.226	0.626	0.4	Neurofilament medium polypeptide (NF-M) (160 kDa neurofilament protein) (Neurofilament 3) (Neurofilament triplet M protein)	846	Nefm
sp	P28037	AL1L1_RAT	0.738446	0.103683	0.179802	0.0382	0.198	0.16	Cytosolic 10-formyltetrahydrofolate dehydrogenase (10-FTHFDH) (FDH) (EC 1.5.1.6) (Aldehyde dehydrogenase family 1 member L1) (FBP-CI)	902	Aldh1l1
sp	Q4G069	RMD1_RAT	0.262102	0.806879	0.17992	0.135	-0.0285	-0.163	Regulator of microtubule dynamics protein 1 (RMD-1) (Protein FAM82B)	310	Rmdn1
sp	Q9ESB5	NECA1_RAT	0.828613	0.126685	0.180171	0.139	1.04	0.898	N-terminal EF-hand calcium-binding protein 1 (EF-hand calcium-binding protein 1) (Neuronal calcium-binding protein 1) (Synaptotagmin-interacting protein 1) (Stip-1)	352	Necab1
tr	D4AE96	D4AE96_RAT	0.0880854	0.66637	0.180596	-0.187	-0.0442	0.143	Importin 7 (Importin 7 (Predicted), isoform CRA_c)	1038	Ipo7
sp	Q63041	A1M_RAT	0.135906	0.860028	0.180804	-0.653	-0.0732	0.58	Alpha-1-macroglobulin (Alpha-1-M) (Alpha-1-macroglobulin 165 kDa subunit) [Cleaved into: Alpha-1-macroglobulin 45 kDa subunit]	1500	A1m
tr	D4A6F2	D4A6F2_RAT	0.574935	0.070299	0.181139	-0.248	-0.862	-0.614	Ly6/neurotoxin 1 (Ly6/neurotoxin 1 (Predicted), isoform CRA_a)	116	Lynx1
sp	P63018	HSP7C_RAT	0.707597	0.097497	0.181338	0.0692	0.326	0.257	Heat shock cognate 71 kDa protein (Heat shock 70 kDa protein 8)	646	Hspa8
tr	Q6P9X2	Q6P9X2_RAT	0.0485015	0.44332	0.181785	-0.318	-0.114	0.204	Signal peptidase complex catalytic subunit SEC11 (EC 3.4.21.89)	179	Sec11a
tr	F1M2K6	F1M2K6_RAT	0.189942	0.978373	0.181984	-0.318	0.00631	0.324	Plakophilin 4	1190	Pkp4
sp	Q9WVE9	ITSN1_RAT	0.802509	0.121096	0.182081	0.0506	0.332	0.281	Intersectin-1 (EH domain and SH3 domain regulator of endocytosis 1)	1713	Itsn1
tr	A0A0G2JSQ4	A0A0G2JSQ4_RAT	0.307306	0.0301108	0.182953	0.414	0.964	0.55	Tropomyosin 1, alpha, isoform CRA_p (Tropomyosin alpha-1 chain)	248	Tpm1
tr	A0A0G2JTH4	A0A0G2JTH4_RAT	0.672849	0.345259	0.183522	0.107	-0.244	-0.352	Integrin-associated protein (Leukocyte surface antigen CD47)	359	Cd47
tr	G3V628	G3V628_RAT	0.88973	0.147308	0.18409	0.0795	0.874	0.794	Hypothetical protein MGC:15854	311	RGD1302996
sp	P24473	GSTK1_RAT	0.973355	0.195159	0.185168	0.00493	-0.199	-0.204	Glutathione S-transferase kappa 1 (EC 2.5.1.18) (GST 13-13) (GST class-kappa) (GSTK1-1) (rGSTK1) (Glutathione S-transferase subunit 13)	226	Gstk1
sp	Q5M9G3	CAPR1_RAT	0.674861	0.0925986	0.185615	0.172	0.734	0.563	Caprin-1 (Cytoplasmic activation- and proliferation-associated protein 1) (GPI-anchored protein p137) (GPI-p137) (p137GPI) (RNA granule protein 105)	707	Caprin1
sp	Q4FZT2	PPME1_RAT	0.623034	0.383914	0.185623	0.125	-0.224	-0.348	Protein phosphatase methylesterase 1 (PME-1) (EC 3.1.1.89)	386	Ppme1
tr	G3V624	G3V624_RAT	0.80855	0.269027	0.185647	-0.0226	0.106	0.129	Coronin	474	Coro1c
sp	Q68FY0	QCR1_RAT	0.674468	0.0927675	0.186088	0.0496	0.212	0.162	Cytochrome b-c1 complex subunit 1, mitochondrial (Complex III subunit 1) (Core protein I) (Ubiquinol-cytochrome-c reductase complex core protein 1)	480	Uqcrc1
tr	F7FG31	F7FG31_RAT	0.761042	0.113182	0.186147	0.0444	0.246	0.201	C-terminal-binding protein 1	403	Ctbp1
sp	P63074	IF4E_RAT	0.335172	0.0343145	0.186177	0.361	0.866	0.505	Eukaryotic translation initiation factor 4E (eIF-4E) (eIF4E) (eIF-4F 25 kDa subunit) (mRNA cap-binding protein)	217	Eif4e
sp	P50554	GABT_RAT	0.0237962	0.249929	0.186214	-0.217	-0.101	0.117	4-aminobutyrate aminotransferase, mitochondrial (EC 2.6.1.19) ((S)-3-amino-2-methylpropionate transaminase) (EC 2.6.1.22) (GABA aminotransferase) (GABA-AT) (Gamma-amino-N-butyrate transaminase) (GABA transaminase) (GABA-T) (L-AIBAT) [Cleaved into: 4-aminobutyrate aminotransferase, brain isoform; 4-aminobutyrate aminotransferase, liver isoform]	500	Abat
sp	P38983	RSSA_RAT	0.850908	0.248858	0.186271	-0.027	0.171	0.198	40S ribosomal protein SA (37 kDa laminin receptor precursor) (37LRP) (37/67 kDa laminin receptor) (LRP/LR) (67 kDa laminin receptor) (67LR) (Laminin receptor 1) (LamR) (Laminin-binding protein precursor p40) (LBP/p40)	295	Rpsa
tr	F1LNV5	F1LNV5_RAT	0.853985	0.138577	0.18648	-0.0408	-0.346	-0.305	Calcium uptake protein 1, mitochondrial	477	Micu1
sp	Q8VHK0	ACOT8_RAT	0.187849	0.997155	0.186796	0.192	-0.000497	-0.192	Acyl-coenzyme A thioesterase 8 (Acyl-CoA thioesterase 8) (EC 3.1.2.1) (EC 3.1.2.11) (EC 3.1.2.2) (EC 3.1.2.3) (EC 3.1.2.5) (Choloyl-coenzyme A thioesterase) (EC 3.1.2.27) (Peroxisomal acyl-coenzyme A thioester hydrolase 1) (PTE-1) (Peroxisomal long-chain acyl-CoA thioesterase 1)	320	Acot8
sp	Q99MI7	UBA3_RAT	0.465044	0.528631	0.187103	-0.109	0.094	0.203	NEDD8-activating enzyme E1 catalytic subunit (EC 6.2.1.64) (NEDD8-activating enzyme E1C) (Ubiquitin-activating enzyme E1C) (Ubiquitin-like modifier-activating enzyme 3) (Ubiquitin-activating enzyme 3)	462	Uba3
sp	G3V7Q0	DEN5A_RAT	0.153141	0.0135447	0.187184	-0.487	-0.933	-0.446	DENN domain-containing protein 5A (Rab6-interacting protein 1) (Rab6IP1)	1287	Dennd5a
tr	F1LY19	F1LY19_RAT	0.714691	0.102553	0.187196	0.0398	0.189	0.149	RCG38820 (UPF1, RNA helicase and ATPase)	1113	Upf1
sp	P47987	PLLP_RAT	0.155314	0.906741	0.187324	1.2	0.0942	-1.11	Plasmolipin (Plasma membrane proteolipid)	182	Pllp
tr	G3V9P7	G3V9P7_RAT	0.857574	0.140331	0.187387	-0.0199	-0.172	-0.153	Huntingtin (Huntington disease gene homolog)	3120	Htt
tr	F1LMT5	F1LMT5_RAT	0.615535	0.0809874	0.187425	0.222	0.827	0.605	PEX5-related protein (Peroxin 2, isoform CRA_b)	602	Pex5l
tr	A0A0G2JU11	A0A0G2JU11_RAT	0.121978	0.0105631	0.187565	-0.19	-0.349	-0.159	Cyclic nucleotide ras GEF (Neural RAP guanine nucleotide exchange protein) (PDZ domain-containing guanine nucleotide exchange factor 1) (RA-GEF-1) (Rap guanine nucleotide exchange factor 2) (Ras/Rap1-associating GEF-1)	1657	Rapgef2
sp	P17220	PSA2_RAT	0.344023	0.685762	0.187999	0.0952	-0.04	-0.135	Proteasome subunit alpha type-2 (Macropain subunit C3) (Multicatalytic endopeptidase complex subunit C3) (Proteasome component C3)	234	Psma2
sp	Q5M827	PIR_RAT	0.316192	0.730783	0.188333	0.283	-0.0952	-0.379	Pirin (EC 1.13.11.24) (Probable quercetin 2,3-dioxygenase PIR) (Probable quercetinase)	291	Pir
sp	Q6Q629	DPP10_RAT	0.0321876	0.315488	0.188373	-0.214	-0.0918	0.122	Inactive dipeptidyl peptidase 10 (Dipeptidyl peptidase X) (DPP X) (Kv4 potassium channel auxiliary subunit)	796	Dpp10
sp	Q5XIM9	TCPB_RAT	0.631741	0.0848581	0.188527	0.0636	0.245	0.181	T-complex protein 1 subunit beta (TCP-1-beta) (CCT-beta)	535	Cct2
tr	A0A0G2K6Y3	A0A0G2K6Y3_RAT	0.480409	0.0565781	0.188623	-0.112	-0.326	-0.215	Gasdermin E	399	Gsdme
tr	D3ZIL9	D3ZIL9_RAT	0.692082	0.0985113	0.189313	-0.0687	-0.305	-0.237	DIS3-like exonuclease 2 (EC 3.1.13.-)	876	Dis3l2
tr	A0A0G2JTA0	A0A0G2JTA0_RAT	0.00613361	0.071868	0.190087	-0.392	-0.23	0.161	FAS-associated factor 2 (RCG24095, isoform CRA_b)	445	Faf2
sp	P13084	NPM_RAT	0.625102	0.0842609	0.190142	0.261	0.987	0.726	Nucleophosmin (NPM) (Nucleolar phosphoprotein B23) (Nucleolar protein NO38) (Numatrin)	292	Npm1
sp	P11442	CLH1_RAT	0.00959286	0.109918	0.190219	-0.279	-0.155	0.124	Clathrin heavy chain 1	1675	Cltc
sp	P63319	KPCG_RAT	0.575308	0.0743136	0.190312	-0.0697	-0.238	-0.169	Protein kinase C gamma type (PKC-gamma) (EC 2.7.11.13)	697	Prkcg
sp	Q07310	NRX3A_RAT	0.513527	0.486181	0.190518	0.0929	-0.0992	-0.192	Neurexin-3 (Neurexin III-alpha) (Neurexin-3-alpha)	1578	Nrxn3
sp	Q3B8Q0	MARE2_RAT	0.342314	0.0362352	0.190668	0.11	0.265	0.155	Microtubule-associated protein RP/EB family member 2	326	Mapre2
tr	A0A0G2K5D4	A0A0G2K5D4_RAT	0.531883	0.469225	0.190731	-0.139	0.162	0.301	Gamma-aminobutyric acid receptor subunit beta-3 (Fragment)	445	Gabrb3
tr	D3ZWR4	D3ZWR4_RAT	0.494135	0.0596349	0.190747	0.117	0.349	0.232	Copine VII (Predicted), isoform CRA_b (Copine-7)	486	Cpne7
sp	P51583	PUR6_RAT	0.519456	0.481015	0.190783	0.157	-0.172	-0.329	Multifunctional protein ADE2 [Includes: Phosphoribosylaminoimidazole-succinocarboxamide synthase (EC 6.3.2.6) (SAICAR synthetase); Phosphoribosylaminoimidazole carboxylase (EC 4.1.1.21) (AIR carboxylase) (AIRC)]	425	Paics
tr	G3V6P2	G3V6P2_RAT	0.551329	0.0699571	0.190836	0.127	0.414	0.287	Dihydrolipoyllysine-residue succinyltransferase component of 2-oxoglutarate dehydrogenase complex, mitochondrial (EC 2.3.1.61) (E2K)	454	Dlst
tr	D3ZNK1	D3ZNK1_RAT	0.93816	0.215508	0.190989	0.0164	-0.271	-0.288	Metaxin	311	Mtx3
tr	F1LMD9	F1LMD9_RAT	0.636873	0.0871854	0.191031	-0.0811	-0.314	-0.233	Cyclin-G-associated kinase	1305	Gak
tr	M0R8K2	M0R8K2_RAT	0.923469	0.221909	0.191157	-0.0445	0.587	0.632	Small nuclear ribonucleoprotein Sm D2 (Sm-D2) (snRNP core protein D2)	118	Snrpd2l
sp	Q6AYR2	NDRG3_RAT	0.0637345	0.00546544	0.191361	0.449	0.753	0.303	Protein NDRG3 (N-myc downstream-regulated gene 3 protein)	375	Ndrg3
tr	B2RYQ2	B2RYQ2_RAT	0.486003	0.516772	0.191988	-0.158	0.147	0.305	Serine/threonine-protein phosphatase 2A activator (EC 5.2.1.8) (Phosphotyrosyl phosphatase activator)	323	Ptpa
tr	A0A0G2QC41	A0A0G2QC41_RAT	0.586763	0.0775483	0.192545	-0.133	-0.463	-0.33	Histone deacetylase 6	1152	Hdac6
sp	P85515	ACTZ_RAT	0.0312371	0.301253	0.193081	-0.251	-0.11	0.141	Alpha-centractin (Centractin)	376	Actr1a
tr	F1LQ87	F1LQ87_RAT	0.221999	0.928897	0.1933	0.564	-0.0397	-0.603	Voltage-dependent N-type calcium channel subunit alpha	2349	Cacna1b
sp	B0BNA7	EIF3I_RAT	0.53226	0.0674161	0.193378	0.142	0.447	0.305	Eukaryotic translation initiation factor 3 subunit I (eIF3i) (Eukaryotic translation initiation factor 3 subunit 2) (eIF-3-beta) (eIF3 p36)	325	Eif3i
sp	Q68FU3	ETFB_RAT	0.300284	0.0311797	0.193451	0.534	1.22	0.681	Electron transfer flavoprotein subunit beta (Beta-ETF)	255	Etfb
sp	B0BND0	ENPP6_RAT	0.271263	0.825033	0.193682	0.171	-0.0335	-0.205	Glycerophosphocholine cholinephosphodiesterase ENPP6 (GPC-Cpde) (EC 3.1.4.-) (EC 3.1.4.38) (Choline-specific glycerophosphodiester phosphodiesterase) (Ectonucleotide pyrophosphatase/phosphodiesterase family member 6) (E-NPP 6) (NPP-6)	440	Enpp6
sp	Q6IMY8	HNRPU_RAT	0.324368	0.730711	0.193717	0.139	-0.0475	-0.186	Heterogeneous nuclear ribonucleoprotein U (hnRNP U) (SP120) (Scaffold-attachment factor A) (SAF-A)	798	Hnrnpu
tr	A0A096MJN4	A0A096MJN4_RAT	0.282821	0.029009	0.19389	0.155	0.344	0.189	Septin 4	459	Sept4
tr	D3ZZ32	D3ZZ32_RAT	0.231997	0.907821	0.193995	-0.147	0.0138	0.161	Prolyl endopeptidase-like	726	Prepl
sp	Q5PPJ9	SHLB2_RAT	0.114074	0.0102225	0.194153	0.321	0.579	0.258	Endophilin-B2 (SH3 domain-containing GRB2-like protein B2)	404	Sh3glb2
tr	F1M855	F1M855_RAT	0.110483	0.727746	0.195143	-0.24	-0.0493	0.19	Glutamate receptor ionotropic, kainate 2	844	Grik2
tr	D4AEI5	D4AEI5_RAT	0.299778	0.777251	0.195675	-0.36	0.0959	0.456	Myelin expression factor 2	591	Myef2
tr	F1M9Y7	F1M9Y7_RAT	0.47278	0.538933	0.195889	-0.0867	0.074	0.161	T-complex 11-like 1	509	Tcp11l1
sp	Q6AYP7	5NT3B_RAT	0.131505	0.804336	0.196148	-0.642	-0.1	0.542	7-methylguanosine phosphate-specific 5'-nucleotidase (7-methylguanosine nucleotidase) (EC 3.1.3.91) (Cytosolic 5'-nucleotidase 3B) (Cytosolic 5'-nucleotidase III-like protein) (cN-III-like protein) (EC 3.1.3.5) (N(7)-methylguanylate 5'-phosphatase)	300	Nt5c3b
tr	D4A7I6	D4A7I6_RAT	0.297631	0.783218	0.196543	0.875	-0.225	-1.1	WASH complex subunit 4	1173	Washc4
sp	Q66HF1	NDUS1_RAT	0.607677	0.415254	0.196653	-0.0748	0.12	0.195	NADH-ubiquinone oxidoreductase 75 kDa subunit, mitochondrial (EC 7.1.1.2)	727	Ndufs1
tr	D3ZCI0	D3ZCI0_RAT	0.40578	0.62025	0.196879	-0.151	0.0893	0.241	Glycerol kinase (EC 2.7.1.30)	524	Gk
tr	D4A5F7	D4A5F7_RAT	0.0252438	0.248453	0.197206	-0.669	-0.315	0.354	VPS8 subunit of CORVET complex	1296	Vps8
sp	Q68FX0	IDH3B_RAT	0.987464	0.192828	0.197633	0.0016	0.139	0.137	Isocitrate dehydrogenase [NAD] subunit beta, mitochondrial (Isocitric dehydrogenase subunit beta) (NAD(+)-specific ICDH subunit beta)	385	Idh3B
tr	A0A0G2JXT0	A0A0G2JXT0_RAT	0.407305	0.620242	0.19775	-0.19	0.112	0.302	Vacuolar protein sorting-associated protein 26A	299	Vps26a
tr	F1M542	F1M542_RAT	0.192302	0.9856	0.197818	-0.125	-0.00165	0.123	ADAM metallopeptidase domain 22	739	Adam22
tr	D4A3N4	D4A3N4_RAT	0.251336	0.0258142	0.198635	0.57	1.21	0.644	Adenylate cyclase type 1 (EC 4.6.1.1)	967	Adcy1
sp	P85973	PNPH_RAT	0.326179	0.739993	0.198744	-0.118	0.0391	0.157	Purine nucleoside phosphorylase (PNP) (EC 2.4.2.1) (Inosine phosphorylase) (Inosine-guanosine phosphorylase)	289	Pnp
tr	G3V6Q6	G3V6Q6_RAT	0.961635	0.214329	0.19891	-0.00563	0.151	0.156	Guanine nucleotide binding protein, alpha 11 (Guanine nucleotide-binding protein subunit alpha-11)	359	Gna11
tr	Q4FZS2	Q4FZS2_RAT	0.194362	0.0190702	0.19894	0.333	0.663	0.33	BUB3 mitotic checkpoint protein (Budding uninhibited by benzimidazoles 3 homolog (S. cerevisiae)) (Budding uninhibited by benzimidazoles 3 homolog (S. cerevisiae), isoform CRA_b)	326	Bub3
sp	Q8R491	EHD3_RAT	0.257322	0.867165	0.19932	-0.0967	0.0138	0.111	EH domain-containing protein 3	535	Ehd3
tr	D4A8X4	D4A8X4_RAT	0.526944	0.0688286	0.199588	0.103	0.318	0.215	Carboxypeptidase E	474	Cpe
sp	P19643	AOFB_RAT	0.483759	0.535925	0.200115	0.115	-0.101	-0.216	Amine oxidase [flavin-containing] B (EC 1.4.3.4) (Monoamine oxidase type B) (MAO-B)	520	Maob
tr	G3V7P8	G3V7P8_RAT	0.279898	0.0297949	0.200642	0.588	1.29	0.705	N-myc downstream regulated gene 4, isoform CRA_c (Protein NDRG4)	352	Ndrg4
sp	Q68FQ0	TCPE_RAT	0.943032	0.179305	0.200651	0.0116	0.228	0.216	T-complex protein 1 subunit epsilon (TCP-1-epsilon) (CCT-epsilon)	541	Cct5
tr	F1LRA1	F1LRA1_RAT	0.864159	0.153133	0.201113	0.0817	0.717	0.635	Protein ERGIC-53	517	Lman1
tr	F1M7Y3	F1M7Y3_RAT	0.921533	0.172746	0.201796	0.0189	0.274	0.255	RAP1, GTP-GDP dissociation stimulator 1 (Predicted), isoform CRA_b (Rap1 GTPase-GDP dissociation stimulator 1)	478	Rap1gds1
sp	Q5U1Z0	RBGPR_RAT	0.00792968	0.000788995	0.201945	-0.545	-0.773	-0.228	Rab3 GTPase-activating protein non-catalytic subunit (Rab3 GTPase-activating protein 150 kDa subunit) (Rab3-GAP p150) (Rab3-GAP150) (Rab3-GAP regulatory subunit)	1386	Rab3gap2
sp	O55166	VPS52_RAT	0.282646	0.825193	0.202425	-0.582	0.117	0.699	Vacuolar protein sorting-associated protein 52 homolog (SAC2 suppressor of actin mutations 2-like protein)	723	Vps52
sp	P62083	RS7_RAT	0.574873	0.453451	0.20271	0.0933	-0.125	-0.219	40S ribosomal protein S7 (S8)	194	Rps7
sp	P13668	STMN1_RAT	0.201502	0.0204245	0.203539	0.706	1.41	0.703	Stathmin (Leukemia-associated phosphoprotein p18) (Metablastin) (Oncoprotein 18) (Op18) (Phosphoprotein p19) (pp19) (Pr22 protein) (Prosolin) (pp17)	149	Stmn1
tr	D3ZWX4	D3ZWX4_RAT	0.152496	0.854131	0.204341	-0.182	-0.0223	0.16	NCK-interacting protein with SH3 domain	705	Nckipsd
sp	Q5RJL0	ERMIN_RAT	0.107595	0.010189	0.204388	0.599	1.06	0.461	Ermin (Juxtanodin) (JN)	282	Ermn
tr	D4A8U7	D4A8U7_RAT	0.683538	0.105228	0.204904	0.0697	0.294	0.224	Dynactin subunit 1	1281	Dctn1
sp	P54311	GBB1_RAT	0.622722	0.41969	0.20603	0.0672	-0.111	-0.179	Guanine nucleotide-binding protein G(I)/G(S)/G(T) subunit beta-1 (Transducin beta chain 1)	340	Gnb1
tr	G3V9Z3	G3V9Z3_RAT	0.924657	0.177938	0.206447	-0.00743	-0.111	-0.103	Amine oxidase (EC 1.4.3.-)	526	Maoa
tr	Q62669	Q62669_RAT	0.355578	0.0418434	0.207017	-0.249	-0.596	-0.347	Globin a1 (Hemoglobin subunit beta-2-like) (Zero beta-1 globin)	147	LOC103694855
tr	Q5D059	Q5D059_RAT	0.17983	0.0183216	0.207557	0.157	0.303	0.147	Heterogeneous nuclear ribonucleoprotein K	464	Hnrnpk
tr	F1M7N7	F1M7N7_RAT	0.367312	0.69744	0.207643	0.0787	-0.0334	-0.112	Ribosomal protein S6 kinase (EC 2.7.11.1)	733	Rps6ka2
tr	F1LR84	F1LR84_RAT	0.217991	0.0229385	0.207718	0.449	0.909	0.46	Neuronal pentraxin-2	432	Nptx2
tr	D4A7R0	D4A7R0_RAT	0.935225	0.235343	0.207764	0.0356	-0.538	-0.573	Signal recognition particle subunit SRP72	670	LOC108348180
tr	D4ADS9	D4ADS9_RAT	0.317146	0.776737	0.207844	-0.585	0.162	0.748	EFR3 homolog A (Similar to RIKEN cDNA C920006C10 (Predicted))	819	Efr3a
tr	G3V8L3	G3V8L3_RAT	0.691447	0.109047	0.20818	0.0463	0.198	0.152	Lamin A, isoform CRA_b (Prelamin-A/C)	665	Lmna
tr	D4A133	D4A133_RAT	0.72241	0.117196	0.208435	0.0491	0.229	0.18	H(+)-transporting two-sector ATPase (EC 7.1.2.2)	617	Atp6v1a
tr	D3ZAS1	D3ZAS1_RAT	0.24292	0.0262097	0.208474	-0.361	-0.751	-0.391	40S ribosomal protein S2	291	D3ZAS1
tr	A0A0G2K5D5	A0A0G2K5D5_RAT	0.226032	0.958216	0.208526	-0.543	0.0227	0.565	Rho GTPase-activating protein 26 (Rho-type GTPase-activating protein 26)	759	Arhgap26
tr	D4ADS4	D4ADS4_RAT	0.343918	0.0405818	0.209281	-0.196	-0.461	-0.265	Microsomal glutathione S-transferase 3 (RCG46430)	152	Mgst3
sp	Q9QZA2	PDC6I_RAT	0.86774	0.269811	0.209721	-0.0176	0.12	0.138	Programmed cell death 6-interacting protein (ALG-2-interacting protein 1)	873	Pdcd6ip
tr	B0BNF6	B0BNF6_RAT	0.970562	0.222715	0.210416	0.00835	-0.286	-0.294	Membrane-associated ring finger (C3HC4) 5 (Membrane-associated ring finger (C3HC4) 5 (Predicted)) (Membrane-associated ring-CH-type finger 5)	278	March5
sp	Q5U316	RAB35_RAT	0.521691	0.0720748	0.21064	-0.0636	-0.191	-0.128	Ras-related protein Rab-35	201	Rab35
tr	Q3B8P4	Q3B8P4_RAT	0.156684	0.851223	0.210917	-0.738	-0.0931	0.645	m7GpppX diphosphatase (EC 3.6.1.59)	335	Dcps
tr	Q6P9V7	Q6P9V7_RAT	0.720096	0.357249	0.211041	-0.157	0.41	0.566	Proteasome (Prosome, macropain) activator subunit 1 (Proteasome activator complex subunit 1) (RCG23530)	249	Psme1
tr	A0A0G2JT30	A0A0G2JT30_RAT	0.206572	0.985526	0.212456	-0.217	-0.00299	0.214	Methionine adenosyltransferase 2 subunit beta (Methionine adenosyltransferase II beta)	323	Mat2b
sp	Q5HZY0	UBXN4_RAT	0.353469	0.730355	0.213032	-0.341	0.125	0.466	UBX domain-containing protein 4 (Erasin) (UBX domain-containing protein 2)	506	Ubxn4
tr	F1LRV4	F1LRV4_RAT	0.709194	0.116883	0.213746	0.0553	0.246	0.191	Heat shock 70 kDa protein 4	840	Hspa4
tr	D3ZQP6	D3ZQP6_RAT	0.574237	0.476422	0.215041	0.309	-0.394	-0.703	Sema domain, immunoglobulin domain (Ig), and GPI membrane anchor, (Semaphorin) 7A (Predicted) (Semaphorin 7A (John Milton Hagen blood group))	666	Sema7a
tr	D3ZTB5	D3ZTB5_RAT	0.159702	0.0167014	0.21515	0.671	1.26	0.585	S100 calcium-binding protein A13	98	S100a13
sp	Q66HG4	GALM_RAT	0.839806	0.156311	0.215243	-0.0605	-0.445	-0.385	Galactose mutarotase (EC 5.1.3.3) (Aldose 1-epimerase)	342	Galm
tr	A0A0G2K5P7	A0A0G2K5P7_RAT	0.0634643	0.00625695	0.215999	-0.933	-1.53	-0.593	Cysteine sulfinic acid decarboxylase	471	Csad
sp	P32851	STX1A_RAT	0.424371	0.638832	0.216321	0.0988	-0.0575	-0.156	Syntaxin-1A (Neuron-specific antigen HPC-1) (Synaptotagmin-associated 35 kDa protein) (P35A)	288	Stx1a
sp	Q9R0I8	PI42A_RAT	0.136977	0.774732	0.216422	-0.288	-0.0526	0.235	Phosphatidylinositol 5-phosphate 4-kinase type-2 alpha (EC 2.7.1.149) (1-phosphatidylinositol 5-phosphate 4-kinase 2-alpha) (Diphosphoinositide kinase 2-alpha) (PIPK2 alpha) (Phosphatidylinositol 5-phosphate 4-kinase type II alpha) (PI(5)P 4-kinase type II alpha) (PIP4KII-alpha) (PtdIns(5)P-4-kinase isoform 2-alpha)	406	Pip4k2a
sp	P62944	AP2B1_RAT	0.217282	0.999174	0.216937	-0.127	0.000103	0.127	AP-2 complex subunit beta (AP105B) (Adaptor protein complex AP-2 subunit beta) (Adaptor-related protein complex 2 subunit beta) (Beta-2-adaptin) (Beta-adaptin) (Clathrin assembly protein complex 2 beta large chain) (Plasma membrane adaptor HA2/AP2 adaptin beta subunit)	937	Ap2b1
tr	D3ZTJ0	D3ZTJ0_RAT	0.636134	0.427822	0.217113	0.26	-0.44	-0.699	Protein XRP2	348	Rp2
sp	B4F779	DP13B_RAT	0.356776	0.735536	0.217577	-0.169	0.0609	0.23	DCC-interacting protein 13-beta (Adapter protein containing PH domain, PTB domain and leucine zipper motif 2)	662	Appl2
tr	D3ZWA8	D3ZWA8_RAT	0.641528	0.101785	0.217674	0.0681	0.254	0.186	Adaptor protein, phosphotyrosine-interacting with PH domain and leucine zipper 1	671	Appl1
sp	Q63584	TMEDA_RAT	0.919692	0.253731	0.217762	0.0163	-0.191	-0.207	Transmembrane emp24 domain-containing protein 10 (Protein Tmed10) (21 kDa transmembrane-trafficking protein) (Transmembrane protein Tmp21) (p24 family protein delta-1) (p24delta1)	219	Tmed10
tr	F1LNE5	F1LNE5_RAT	0.346258	0.752369	0.217835	-0.753	0.248	1	Mediator of ErbB2-driven cell motility 1 (Protein MEMO1)	278	Memo1
tr	D3ZF54	D3ZF54_RAT	0.327326	0.783069	0.217913	-0.649	0.178	0.827	Anoctamin	688	Ano10
sp	P02680	FIBG_RAT	0.878814	0.274327	0.218089	-0.0768	0.566	0.643	Fibrinogen gamma chain	445	Fgg
tr	Q5XI38	Q5XI38_RAT	0.946711	0.196895	0.218402	0.027	0.542	0.515	Lymphocyte cytosolic protein 1	627	Lcp1
sp	O35795	ENTP2_RAT	0.217264	0.996502	0.218733	0.337	0.00115	-0.336	Ectonucleoside triphosphate diphosphohydrolase 2 (NTPDase 2) (EC 3.6.1.-) (CD39 antigen-like 1) (Ecto-ATP diphosphohydrolase 2) (Ecto-ATPDase 2) (Ecto-ATPase 2)	495	Entpd2
sp	P09495	TPM4_RAT	0.48139	0.0671828	0.218989	0.591	1.65	1.06	Tropomyosin alpha-4 chain (Tropomyosin-4) (TM-4)	248	Tpm4
tr	Q642B0	Q642B0_RAT	0.663787	0.409955	0.219278	0.229	-0.44	-0.669	Glypican 4	557	Gpc4
tr	D4A193	D4A193_RAT	0.757105	0.134499	0.220505	-0.116	-0.592	-0.476	Receptor expression-enhancing protein	201	Reep1
sp	P35815	PPM1B_RAT	0.816953	0.312503	0.221743	-0.103	0.462	0.565	Protein phosphatase 1B (EC 3.1.3.16) (Protein phosphatase 2C isoform beta) (PP2C-beta)	390	Ppm1b
sp	D4A055	CACB4_RAT	0.747251	0.355176	0.221746	0.0454	-0.133	-0.178	Voltage-dependent L-type calcium channel subunit beta-4 (CAB4) (Calcium channel voltage-dependent subunit beta 4)	519	Cacnb4
sp	P22057	PTGDS_RAT	0.894508	0.180468	0.221955	-0.0873	-0.92	-0.833	Prostaglandin-H2 D-isomerase (EC 5.3.99.2) (Glutathione-independent PGD synthase) (Lipocalin-type prostaglandin-D synthase) (Prostaglandin-D2 synthase) (PGD2 synthase) (PGDS) (PGDS2)	189	Ptgds
tr	G3V6L4	G3V6L4_RAT	0.91824	0.190238	0.223112	0.0117	0.156	0.144	Kinesin-like protein	955	Kif5c
tr	A0A0G2JT93	A0A0G2JT93_RAT	0.345869	0.766685	0.223974	-0.11	0.0338	0.143	Catenin (Cadherin associated protein), beta 1, isoform CRA_a (Catenin beta-1)	781	Ctnnb1
sp	Q6MG60	DDAH2_RAT	0.127866	0.7263	0.224088	0.216	0.0472	-0.169	N(G),N(G)-dimethylarginine dimethylaminohydrolase 2 (DDAH-2) (Dimethylarginine dimethylaminohydrolase 2) (EC 3.5.3.18) (DDAHII) (Dimethylargininase-2)	285	Ddah2
tr	B2GUZ9	B2GUZ9_RAT	0.317175	0.0396391	0.224123	-0.124	-0.276	-0.152	Fam49b protein (Family with sequence similarity 49, member B) (Similar to 0910001A06Rik protein (Predicted), isoform CRA_a)	324	Fam49b
tr	A0A0G2K9A2	A0A0G2K9A2_RAT	0.219316	0.987989	0.224435	-0.106	-0.00126	0.105	Arp2/3 complex 34 kDa subunit	300	Arpc2
tr	F1LQ26	F1LQ26_RAT	0.0158668	0.145885	0.224442	-0.333	-0.183	0.15	Rap guanine nucleotide exchange factor 4	1011	Rapgef4
tr	A0A0G2KAV8	A0A0G2KAV8_RAT	0.588973	0.480351	0.22467	0.0881	-0.116	-0.204	Regulating synaptic membrane exocytosis protein 1	1448	Rims1
sp	P52873	PYC_RAT	0.440543	0.636067	0.224745	-0.0656	0.0399	0.106	Pyruvate carboxylase, mitochondrial (EC 6.4.1.1) (Pyruvic carboxylase) (PCB)	1178	Pc
tr	E9PTV0	E9PTV0_RAT	0.434283	0.060097	0.224962	0.295	0.761	0.467	Guanylate kinase (EC 2.7.4.8)	219	Guk1
tr	Q5EAP4	Q5EAP4_RAT	0.729669	0.371885	0.225198	-0.0545	0.143	0.198	G protein subunit alpha 14 (Guanine nucleotide binding protein, alpha 14) (Guanine nucleotide binding protein, alpha 14, isoform CRA_a)	355	Gna14
tr	M0RC65	M0RC65_RAT	0.259563	0.925473	0.225417	-0.779	0.0627	0.842	Cofilin 2 (Cofilin 2, muscle (Predicted), isoform CRA_b)	166	Cfl2
tr	B2RYP4	B2RYP4_RAT	0.758026	0.353796	0.225673	-0.0713	0.219	0.29	Sorting nexin-2	519	Snx2
sp	P38718	MPC2_RAT	0.0483283	0.367618	0.225775	-0.476	-0.201	0.275	Mitochondrial pyruvate carrier 2 (Brain protein 44) (Protein 0-44)	127	Mpc2
tr	A0A0H2UHY3	A0A0H2UHY3_RAT	0.584833	0.486457	0.226046	0.0935	-0.12	-0.213	Limbic system-associated membrane protein	287	Lsamp
sp	Q62844	FYN_RAT	0.601249	0.472446	0.226339	-0.0719	0.0994	0.171	Tyrosine-protein kinase Fyn (EC 2.7.10.2) (Proto-oncogene c-Fyn) (p59-Fyn)	537	Fyn
tr	A0A0G2JTW1	A0A0G2JTW1_RAT	0.67042	0.114082	0.226853	-0.0579	-0.227	-0.17	Ras-related protein Rap-2	183	Rap2a
tr	Q5U3Z5	Q5U3Z5_RAT	0.124891	0.70811	0.227679	-0.279	-0.0644	0.214	BRI3-binding protein (Similar to BRI3-binding protein)	253	Bri3bp
sp	Q63803	GNAS1_RAT	0.989561	0.224106	0.228629	-0.00128	-0.123	-0.122	Guanine nucleotide-binding protein G(s) subunit alpha isoforms XLas (Adenylate cyclase-stimulating G alpha protein) (Extra large alphas protein) (XLalphas) (G-alpha-8)	1144	Gnas
tr	A0A0G2JZ69	A0A0G2JZ69_RAT	0.596742	0.0967263	0.229552	0.111	0.37	0.259	Spectrin alpha chain, non-erythrocytic 1	2489	Sptan1
tr	B4F7C2	B4F7C2_RAT	0.369843	0.74324	0.230095	-0.0905	0.0325	0.123	Tubulin beta chain	444	Tubb4a
tr	A0A0G2JW68	A0A0G2JW68_RAT	0.667026	0.11519	0.230507	0.169	0.655	0.486	Synaptotagmin-6	437	Syt6
sp	Q5U2N3	PITM1_RAT	0.512079	0.566165	0.230817	-0.129	0.113	0.243	Membrane-associated phosphatidylinositol transfer protein 1 (Phosphatidylinositol transfer protein, membrane-associated 1) (PITPnm 1) (Pyk2 N-terminal domain-interacting receptor 2) (NIR-2)	1242	Pitpnm1
tr	R9PXU6	R9PXU6_RAT	0.238681	0.0289455	0.23088	0.473	0.955	0.482	Metavinculin (Vinculin)	1066	Vcl
sp	P70580	PGRC1_RAT	0.00792928	0.0739972	0.230967	0.399	0.243	-0.156	Membrane-associated progesterone receptor component 1 (mPR) (25-DX) (Acidic 25 kDa protein) (Ventral midline antigen) (VEMA)	195	Pgrmc1
tr	D3ZPN3	D3ZPN3_RAT	0.734736	0.377171	0.231178	0.124	-0.329	-0.453	Myeloid leukemia factor 2 (Myeloid leukemia factor 2 (Predicted), isoform CRA_a)	247	Mlf2
sp	P63039	CH60_RAT	0.33585	0.044382	0.231941	0.203	0.458	0.255	60 kDa heat shock protein, mitochondrial (EC 5.6.1.7) (60 kDa chaperonin) (Chaperonin 60) (CPN60) (HSP-65) (Heat shock protein 60) (HSP-60) (Hsp60) (Mitochondrial matrix protein P1)	573	Hspd1
sp	P20171	RASH_RAT	0.505711	0.57576	0.232298	0.0989	-0.0829	-0.182	GTPase HRas (EC 3.6.5.2) (H-Ras-1) (Transforming protein p21) (c-H-ras) (p21ras) [Cleaved into: GTPase HRas, N-terminally processed]	189	Hras
tr	Q68G33	Q68G33_RAT	0.115262	0.0128007	0.232856	0.427	0.742	0.315	Golgi reassembly-stacking protein 2	454	Gorasp2
sp	O35112	CD166_RAT	0.626347	0.462528	0.23319	-0.0581	0.0883	0.146	CD166 antigen (Activated leukocyte cell adhesion molecule) (HB2) (KG-CAM) (Protein MEMD) (SB-10 antigen) (CD antigen CD166)	583	Alcam
tr	Q7TPH4	Q7TPH4_RAT	0.894836	0.190083	0.233216	-0.0428	-0.442	-0.399	Dystrophin (Dystrophin Dp71a)	604	Dmd
sp	O55096	DPP3_RAT	0.353409	0.775426	0.233412	-0.136	0.0409	0.177	Dipeptidyl peptidase 3 (EC 3.4.14.4) (Dipeptidyl aminopeptidase III) (Dipeptidyl arylamidase III) (Dipeptidyl peptidase III) (DPP III) (Enkephalinase B)	738	Dpp3
sp	D3ZKT0	TAM41_RAT	0.933693	0.205656	0.233691	-0.0134	-0.212	-0.199	Phosphatidate cytidylyltransferase, mitochondrial (EC 2.7.7.41) (CDP-diacylglycerol synthase) (CDP-DAG synthase) (Mitochondrial translocator assembly and maintenance protein 41 homolog) (TAM41)	337	Tamm41
sp	B2GV54	NCEH1_RAT	0.749004	0.140793	0.233864	-0.0375	-0.181	-0.144	Neutral cholesterol ester hydrolase 1 (NCEH) (EC 3.1.1.-) (Arylacetamide deacetylase-like 1)	408	Nceh1
sp	O70593	SGTA_RAT	0.968408	0.248982	0.234546	-0.033	0.991	1.02	Small glutamine-rich tetratricopeptide repeat-containing protein alpha (Alpha-SGT) (Small glutamine-rich protein with tetratricopeptide repeats 1)	314	Sgta
tr	B1WBT4	B1WBT4_RAT	0.343509	0.0463395	0.234773	0.432	0.98	0.549	SFRS protein kinase 2 (SRSF protein kinase 2) (Serine/arginine-rich protein specific kinase 2 (Predicted), isoform CRA_b)	681	Srpk2
tr	Q3B8N9	Q3B8N9_RAT	0.878093	0.295255	0.235226	-0.0524	0.367	0.419	Biphenyl hydrolase-like (Biphenyl hydrolase-like (Serine hydrolase))	291	Bphl
tr	F1LND7	F1LND7_RAT	0.0900976	0.557715	0.23554	-0.289	-0.094	0.195	Farnesyl pyrophosphate synthase (RCG62519, isoform CRA_a)	353	Fdps
sp	Q1AAU6	ASAP1_RAT	0.993962	0.238701	0.235983	0.00186	-0.299	-0.301	Arf-GAP with SH3 domain, ANK repeat and PH domain-containing protein 1 (130 kDa phosphatidylinositol 4,5-bisphosphate-dependent ARF1 GTPase-activating protein) (ADP-ribosylation factor-directed GTPase-activating protein 1) (ARF GTPase-activating protein 1) (Development and differentiation-enhancing factor 1) (DEF-1) (Differentiation-enhancing factor 1) (PIP2-dependent ARF1 GAP)	1144	Asap1
sp	O54861	SORT_RAT	0.026119	0.213885	0.23623	-0.281	-0.144	0.137	Sortilin (Glycoprotein 110) (Gp110) (Neurotensin receptor 3) (NTR3)	825	Sort1
sp	Q6RUV5	RAC1_RAT	0.635151	0.109819	0.236361	-0.118	-0.421	-0.303	Ras-related C3 botulinum toxin substrate 1 (EC 3.6.5.2) (p21-Rac1)	192	Rac1
tr	D3ZD97	D3ZD97_RAT	0.675368	0.120775	0.236423	-0.0405	-0.158	-0.118	RNA helicase (EC 3.6.4.13)	795	Dhx15
sp	P24368	PPIB_RAT	0.440007	0.660902	0.236719	0.122	-0.0685	-0.19	Peptidyl-prolyl cis-trans isomerase B (PPIase B) (EC 5.2.1.8) (CYP-S1) (Cyclophilin B) (Rotamase B) (S-cyclophilin) (SCYLP)	216	Ppib
tr	D3ZW56	D3ZW56_RAT	0.774972	0.35847	0.236881	-0.184	0.602	0.787	Neurofascin	1157	Nfasc
tr	D4A746	D4A746_RAT	0.116236	0.657879	0.236953	-0.81	-0.216	0.594	GDP-mannose pyrophosphorylase B (GDP-mannose pyrophosphorylase B (Predicted), isoform CRA_a)	360	Gmppb
tr	M0R809	M0R809_RAT	0.023101	0.191569	0.237336	0.475	0.251	-0.225	Guanine nucleotide-binding protein subunit gamma	75	Gng4
tr	D4A8L9	D4A8L9_RAT	0.92767	0.272039	0.237561	-0.023	0.287	0.31	BTB domain-containing 17 (Similar to CG1841-PA, isoform A (Predicted), isoform CRA_b)	507	Btbd17
sp	Q5I0D5	LHPP_RAT	0.0733727	0.00813476	0.237734	0.24	0.391	0.151	Phospholysine phosphohistidine inorganic pyrophosphate phosphatase (EC 3.1.3.-) (EC 3.6.1.1)	270	Lhpp
sp	Q5FVQ9	TBCE_RAT	0.448892	0.0670381	0.237797	0.392	1.02	0.624	Tubulin-specific chaperone E (Tubulin-folding cofactor E)	524	Tbce
sp	Q566R0	THEM4_RAT	0.287473	0.898922	0.238082	-0.147	0.0171	0.164	Acyl-coenzyme A thioesterase THEM4 (Acyl-CoA thioesterase THEM4) (EC 3.1.2.2) (Thioesterase superfamily member 4)	230	Them4
tr	M0RAX4	M0RAX4_RAT	0.759289	0.371147	0.238587	-0.0316	0.0937	0.125	Guanine nucleotide-binding protein subunit beta-5	351	Gnb5
sp	Q9JMB5	ADRM1_RAT	0.377704	0.0534972	0.238918	0.352	0.828	0.476	Proteasomal ubiquitin receptor ADRM1 (110 kDa cell membrane glycoprotein) (Gp110) (Adhesion-regulating molecule 1) (ARM-1) (Rpn13 homolog)	407	Adrm1
sp	Q5XIM7	SYK_RAT	0.633462	0.111042	0.239594	0.0492	0.174	0.125	Lysine--tRNA ligase (EC 2.7.7.-) (EC 6.1.1.6) (Lysyl-tRNA synthetase) (LysRS)	626	Kars1
sp	O35867	NEB1_RAT	0.937678	0.212731	0.239722	0.0695	1.15	1.08	Neurabin-1 (Neurabin-I) (Neural tissue-specific F-actin-binding protein I) (PP1bp175) (Protein phosphatase 1 regulatory subunit 9A) (p180)	1095	Ppp1r9a
sp	P04785	PDIA1_RAT	0.288318	0.0381125	0.239825	0.244	0.516	0.272	Protein disulfide-isomerase (PDI) (EC 5.3.4.1) (Cellular thyroid hormone-binding protein) (Prolyl 4-hydroxylase subunit beta)	509	P4hb
sp	P15431	GBRB1_RAT	0.476827	0.073669	0.240081	-0.141	-0.38	-0.238	Gamma-aminobutyric acid receptor subunit beta-1 (GABA(A) receptor subunit beta-1)	474	Gabrb1
sp	Q64548	RTN1_RAT	0.987694	0.234576	0.240116	-0.00146	-0.117	-0.115	Reticulon-1 (Neuroendocrine-specific protein) (S-rex)	777	Rtn1
tr	Q499Q4	Q499Q4_RAT	0.102594	0.598951	0.240733	-0.141	-0.0429	0.0984	Phosphoglucomutase-1	562	Pgm1
sp	P31016	DLG4_RAT	0.101206	0.591403	0.24186	-0.168	-0.0518	0.116	Disks large homolog 4 (Postsynaptic density protein 95) (PSD-95) (Synapse-associated protein 90) (SAP-90) (SAP90)	724	Dlg4
tr	D3ZC63	D3ZC63_RAT	0.531006	0.567258	0.242153	-0.24	0.219	0.458	Cytidine/uridine monophosphate kinase 2	447	Cmpk2
sp	Q6P7B0	SYWC_RAT	0.136763	0.718004	0.242455	-0.187	-0.0431	0.144	Tryptophan--tRNA ligase, cytoplasmic (EC 6.1.1.2) (Tryptophanyl-tRNA synthetase) (TrpRS) [Cleaved into: T1-TrpRS; T2-TrpRS]	481	Wars1
sp	Q8R4A1	ERO1A_RAT	0.419341	0.699717	0.242733	-0.125	0.0592	0.185	ERO1-like protein alpha (ERO1-L) (ERO1-L-alpha) (EC 1.8.4.-) (Endoplasmic reticulum oxidoreductase alpha) (Endoplasmic reticulum oxidoreductin-1-like protein) (Global ischemia-induced protein 11) (Oxidoreductin-1-L-alpha)	464	Ero1a
sp	Q5XHZ0	TRAP1_RAT	0.598474	0.103687	0.243268	0.0773	0.253	0.176	Heat shock protein 75 kDa, mitochondrial (HSP 75) (TNFR-associated protein 1) (Tumor necrosis factor type 1 receptor-associated protein) (TRAP-1)	706	Trap1
sp	P54900	SCN2B_RAT	0.242159	0.996587	0.243724	-0.116	-0.000412	0.116	Sodium channel subunit beta-2	215	Scn2b
sp	P32551	QCR2_RAT	0.373783	0.767031	0.244204	-0.0825	0.027	0.11	Cytochrome b-c1 complex subunit 2, mitochondrial (Complex III subunit 2) (Core protein II) (Ubiquinol-cytochrome-c reductase complex core protein 2)	452	Uqcrc2
tr	D3ZAY7	D3ZAY7_RAT	0.212341	0.926372	0.244481	0.131	0.00938	-0.122	Erythrocyte membrane protein band 4.1-like 2	802	Epb41l2
tr	D4A8H8	D4A8H8_RAT	0.0236952	0.00272699	0.244544	-0.319	-0.469	-0.149	Cytoplasmic FMR1-interacting protein	1253	Cyfip1
tr	A0A0A0MXZ3	A0A0A0MXZ3_RAT	0.0437531	0.316064	0.244579	-0.715	-0.329	0.386	D-2-hydroxyglutarate dehydrogenase, mitochondrial	527	D2hgdh
sp	Q91XV6	FXYD6_RAT	0.324119	0.848619	0.245281	0.14	-0.0264	-0.166	FXYD domain-containing ion transport regulator 6 (Phosphohippolin) (Vascular endothelial cell-specific protein 6) (VESP6)	94	Fxyd6
tr	D3ZAN3	D3ZAN3_RAT	0.7855	0.364707	0.246493	-0.0501	0.17	0.22	Alpha glucosidase 2 alpha neutral subunit (Predicted) (Glucosidase II alpha subunit)	797	Ganab
sp	P16970	ABCD3_RAT	0.415609	0.0630497	0.246719	-0.236	-0.576	-0.341	ATP-binding cassette sub-family D member 3 (70 kDa peroxisomal membrane protein) (PMP70)	659	Abcd3
tr	A0A0G2K1M2	A0A0G2K1M2_RAT	0.243969	0.0321703	0.246724	0.209	0.417	0.208	Disks large homolog 1	917	Dlg1
sp	P05370	G6PD_RAT	0.953289	0.226091	0.247067	-0.00813	-0.174	-0.166	Glucose-6-phosphate 1-dehydrogenase (G6PD) (EC 1.1.1.49)	515	G6pdx
sp	O70257	STX7_RAT	0.820159	0.173896	0.247435	-0.0538	-0.336	-0.283	Syntaxin-7	261	Stx7
sp	O08662	PI4KA_RAT	0.18393	0.846871	0.247801	-0.152	-0.0212	0.131	Phosphatidylinositol 4-kinase alpha (PI4-kinase alpha) (PI4K-alpha) (PtdIns-4-kinase alpha) (EC 2.7.1.67)	2096	Pi4ka
sp	Q9R1T5	ACY2_RAT	0.597805	0.512868	0.248338	-0.509	0.634	1.14	Aspartoacylase (EC 3.5.1.15) (Aminoacylase-2) (ACY-2)	312	Aspa
sp	P23514	COPB_RAT	0.0988224	0.568927	0.249072	-0.184	-0.0599	0.124	Coatomer subunit beta (Beta-coat protein) (Beta-COP)	953	Copb1
sp	P06687	AT1A3_RAT	0.664603	0.124911	0.24929	-0.0535	-0.2	-0.146	Sodium/potassium-transporting ATPase subunit alpha-3 (Na(+)/K(+) ATPase alpha-3 subunit) (EC 7.2.2.13) (Na(+)/K(+) ATPase alpha(III) subunit) (Sodium pump subunit alpha-3)	1013	Atp1a3
sp	Q3KRD5	TOM34_RAT	0.586911	0.103558	0.249313	-0.0872	-0.277	-0.19	Mitochondrial import receptor subunit TOM34 (Translocase of outer membrane 34 kDa subunit)	309	Tomm34
tr	D3ZU84	D3ZU84_RAT	0.0562702	0.377462	0.249575	-0.191	-0.0821	0.108	Syntaxin-binding protein 5-like	1090	Stxbp5l
sp	P11517	HBB2_RAT	0.0684395	0.43654	0.250095	-1.03	-0.411	0.618	Hemoglobin subunit beta-2 (Beta-2-globin) (Hemoglobin beta chain, minor-form) (Hemoglobin beta-2 chain)	147	P11517
sp	P69735	RB3GP_RAT	0.382782	0.767838	0.251133	-0.115	0.0384	0.154	Rab3 GTPase-activating protein catalytic subunit (RAB3 GTPase-activating protein 130 kDa subunit) (Rab3-GAP p130) (Rab3-GAP) (Fragments)	775	Rab3gap1
sp	P60123	RUVB1_RAT	0.547024	0.566923	0.251195	0.12	-0.114	-0.234	RuvB-like 1 (EC 3.6.4.12) (49 kDa TATA box-binding protein-interacting protein) (49 kDa TBP-interacting protein) (DNA helicase p50) (Pontin 52) (TIP49a)	456	Ruvbl1
sp	Q62640	GRID1_RAT	0.903082	0.301443	0.252118	0.0151	-0.132	-0.147	Glutamate receptor ionotropic, delta-1 (GluD1) (GluR delta-1 subunit)	1009	Grid1
tr	D3ZW15	D3ZW15_RAT	0.0424783	0.299414	0.252523	-0.795	-0.377	0.418	SEC24 homolog B, COPII coat complex component (SEC24 related gene family, member B (S. cerevisiae) (Predicted))	1242	Sec24b
sp	P19511	AT5F1_RAT	0.0628553	0.406078	0.252641	-0.238	-0.0994	0.139	ATP synthase F(0) complex subunit B1, mitochondrial (ATP synthase peripheral stalk-membrane subunit b) (ATP synthase subunit b) (ATPase subunit b)	256	Atp5pb
sp	P19527	NFL_RAT	0.932551	0.222271	0.252656	0.0168	0.252	0.235	Neurofilament light polypeptide (NF-L) (68 kDa neurofilament protein) (Neurofilament triplet L protein)	542	Nefl
sp	Q9QYL8	LYPA2_RAT	0.0217277	0.169579	0.253237	0.69	0.379	-0.311	Acyl-protein thioesterase 2 (APT-2) (EC 3.1.2.-) (Lysophospholipase 2) (Lysophospholipase II) (LPL-II) (LysoPLA II)	231	Lypla2
sp	P36876	2ABA_RAT	0.31096	0.888601	0.253392	-0.0951	0.0128	0.108	Serine/threonine-protein phosphatase 2A 55 kDa regulatory subunit B alpha isoform (PP2A subunit B isoform B55-alpha) (PP2A subunit B isoform BRA) (PP2A subunit B isoform PR55-alpha) (PP2A subunit B isoform R2-alpha) (PP2A subunit B isoform alpha)	447	Ppp2r2a
sp	P10688	PLCD1_RAT	0.770946	0.161168	0.253704	-0.0653	-0.329	-0.264	1-phosphatidylinositol 4,5-bisphosphate phosphodiesterase delta-1 (EC 3.1.4.11) (Phosphoinositide phospholipase C-delta-1) (Phospholipase C-III) (PLC-III) (Phospholipase C-delta-1) (PLC-delta-1)	756	Plcd1
tr	M0R735	M0R735_RAT	0.116439	0.626567	0.253713	0.199	0.0585	-0.141	Heterogeneous nuclear ribonucleoprotein Q	562	Syncrip
sp	P50408	VATF_RAT	0.61448	0.113125	0.253797	0.157	0.523	0.365	V-type proton ATPase subunit F (V-ATPase subunit F) (V-ATPase 14 kDa subunit) (Vacuolar proton pump subunit F)	119	Atp6v1f
tr	A0A0G2JXA4	A0A0G2JXA4_RAT	0.517299	0.603364	0.254061	-0.275	0.22	0.495	Phosphoglucomutase 1 (Predicted) (Phosphoglucomutase 2)	239	Pgm2
tr	D3ZXS8	D3ZXS8_RAT	0.706545	0.431845	0.2546	-0.162	0.343	0.505	E2 ubiquitin-conjugating enzyme (EC 2.3.2.23)	200	Ube2k
tr	D3ZIY3	D3ZIY3_RAT	0.198103	0.0262218	0.255256	0.296	0.555	0.259	YTH N(6)-methyladenosine RNA-binding protein 3 (YTH domain family 3 (Predicted), isoform CRA_b)	585	Ythdf3
sp	Q62951	DPYL4_RAT	0.84689	0.337863	0.255538	-0.0286	0.145	0.174	Dihydropyrimidinase-related protein 4 (DRP-4) (Collapsin response mediator protein 3) (CRMP-3) (UNC33-like phosphoprotein 4) (ULIP-4) (Fragment)	564	Dpysl4
sp	Q10743	ADA10_RAT	0.167927	0.786296	0.255766	0.164	0.0309	-0.134	Disintegrin and metalloproteinase domain-containing protein 10 (ADAM 10) (EC 3.4.24.81) (Kuzbanian protein homolog) (Mammalian disintegrin-metalloprotease) (CD antigen CD156c)	749	Adam10
sp	P60881	SNP25_RAT	0.391907	0.060902	0.255961	0.115	0.27	0.155	Synaptosomal-associated protein 25 (SNAP-25) (Super protein) (SUP) (Synaptosomal-associated 25 kDa protein)	206	Snap25
sp	Q9QZM5	ABI1_RAT	0.635686	0.492126	0.256328	-0.19	0.277	0.467	Abl interactor 1 (Abelson interactor 1) (Abi-1) (Eps8 SH3 domain-binding protein) (Eps8-binding protein) (e3B1)	476	Abi1
tr	G3V7F6	G3V7F6_RAT	0.021816	0.167765	0.25664	1.38	0.763	-0.618	18 kDa Sin3-associated polypeptide (Histone deacetylase complex subunit SAP18)	172	RGD1561590
sp	P31044	PEBP1_RAT	0.0841672	0.495934	0.256939	0.407	0.151	-0.256	Phosphatidylethanolamine-binding protein 1 (PEBP-1) (23 kDa morphine-binding protein) (HCNPpp) (P23K) [Cleaved into: Hippocampal cholinergic neurostimulating peptide (HCNP)]	187	Pebp1
tr	M0RBL8	M0RBL8_RAT	0.103983	0.0129152	0.257146	0.864	1.45	0.583	Transcription elongation factor A (SII)-like 6	199	Tceal6
sp	Q6LED0	H31_RAT	0.873754	0.20198	0.257366	0.124	1.03	0.91	Histone H3.1	136	Q6LED0
tr	D3ZSP1	D3ZSP1_RAT	0.236481	0.954662	0.25756	0.316	0.0147	-0.302	Small nuclear ribonucleoprotein E (snRNP-E) (Sm protein E)	92	Snrpe
tr	A0A0G2K7W7	A0A0G2K7W7_RAT	0.650077	0.481817	0.257615	-0.0771	0.12	0.198	[Tau protein] kinase (EC 2.7.11.26)	481	Gsk3a
sp	P07871	THIKB_RAT	0.31572	0.889062	0.25768	0.159	-0.0216	-0.181	3-ketoacyl-CoA thiolase B, peroxisomal (EC 2.3.1.155) (EC 2.3.1.16) (EC 2.3.1.9) (Acetyl-CoA acyltransferase B) (Beta-ketothiolase B) (Peroxisomal 3-oxoacyl-CoA thiolase B)	424	Acaa1b
sp	Q9JJ31	CUL5_RAT	0.442982	0.0723385	0.257813	-0.147	-0.369	-0.221	Cullin-5 (CUL-5) (Vasopressin-activated calcium-mobilizing receptor 1) (VACM-1)	780	Cul5
sp	P04904	GSTA3_RAT	0.235553	0.951639	0.258021	0.213	0.0105	-0.202	Glutathione S-transferase alpha-3 (EC 2.5.1.18) (GST 2-2) (GST A3-3) (GST AA) (Glutathione S-transferase Yc-1) (GST Yc1)	221	Gsta3
sp	P63047	ST4A1_RAT	0.347924	0.8361	0.258314	0.0879	-0.019	-0.107	Sulfotransferase 4A1 (ST4A1) (EC 2.8.2.-) (Brain sulfotransferase-like protein) (rBR-STL) (Nervous system sulfotransferase) (NST)	284	Sult4a1
tr	A0A0G2K7Q7	A0A0G2K7Q7_RAT	0.142616	0.0183561	0.258633	-0.207	-0.362	-0.156	Insulin-degrading enzyme	978	Ide
sp	Q4QQV8	CHMP5_RAT	0.969229	0.273853	0.25867	-0.0288	0.842	0.871	Charged multivesicular body protein 5 (Chromatin-modifying protein 5)	219	Chmp5
sp	D4A208	SRGP2_RAT	0.447933	0.0738556	0.259064	0.223	0.56	0.337	SLIT-ROBO Rho GTPase-activating protein 2 (srGAP2)	1071	Srgap2
sp	Q63413	DX39B_RAT	0.762796	0.162465	0.259715	-0.0315	-0.152	-0.121	Spliceosome RNA helicase Ddx39b (EC 3.6.4.13) (56 kDa U2AF65-associated protein) (ATP-dependent RNA helicase p47) (DEAD box protein Uap56)	428	Ddx39b
sp	Q568Z6	IST1_RAT	0.328401	0.0494095	0.260059	0.16	0.346	0.186	IST1 homolog	366	Ist1
sp	Q9Z2L0	VDAC1_RAT	0.805588	0.17822	0.260433	-0.0317	-0.181	-0.149	Voltage-dependent anion-selective channel protein 1 (VDAC-1) (rVDAC1) (Outer mitochondrial membrane protein porin 1)	283	Vdac1
sp	Q63327	MOBP_RAT	0.604057	0.114018	0.26141	0.221	0.71	0.489	Myelin-associated oligodendrocyte basic protein	170	Mobp
tr	D3ZIP8	D3ZIP8_RAT	0.707492	0.441543	0.261693	0.0675	-0.14	-0.207	Uncharacterized protein	347	D3ZIP8
tr	A0A0G2K051	A0A0G2K051_RAT	0.406397	0.065699	0.262064	0.65	1.54	0.891	Early endosome antigen 1	1449	Eea1
tr	F1LS67	F1LS67_RAT	0.207863	0.878526	0.262156	-0.754	-0.088	0.666	Regulator of G-protein-signaling 6	414	Rgs6
sp	Q9JHB5	TSNAX_RAT	0.209056	0.881034	0.262355	-0.302	-0.0346	0.267	Translin-associated protein X (Translin-associated factor X)	290	Tsnax
tr	G3V7Q6	G3V7Q6_RAT	0.837972	0.352102	0.262581	0.0253	-0.118	-0.143	Proteasome subunit beta (EC 3.4.25.1)	263	Psmb5
tr	A0A0G2K4U8	A0A0G2K4U8_RAT	0.0210703	0.15862	0.262692	0.43	0.242	-0.189	Syntaxin-12	272	Stx12
sp	P18395	CSDE1_RAT	0.761759	0.403366	0.263053	-0.196	0.548	0.744	Cold shock domain-containing protein E1 (Protein UNR)	798	Csde1
sp	P47196	AKT1_RAT	0.256915	0.986725	0.263345	-0.121	-0.00172	0.119	RAC-alpha serine/threonine-protein kinase (EC 2.7.11.1) (Protein kinase B) (PKB) (Protein kinase B alpha) (PKB alpha) (RAC-PK-alpha)	480	Akt1
sp	Q704E8	ABCB7_RAT	0.655955	0.130151	0.26337	-0.308	-1.1	-0.793	ATP-binding cassette sub-family B member 7, mitochondrial (ATP-binding cassette transporter 7) (ABC transporter 7 protein)	752	Abcb7
sp	P04775	SCN2A_RAT	0.934725	0.296923	0.263399	0.0101	-0.132	-0.142	Sodium channel protein type 2 subunit alpha (Sodium channel protein brain II subunit alpha) (Sodium channel protein type II subunit alpha) (Voltage-gated sodium channel subunit alpha Nav1.2)	2005	Scn2a
tr	F1M471	F1M471_RAT	0.674354	0.470592	0.263471	-0.0885	0.153	0.242	EPM2A-interacting protein 1	606	Epm2aip1
sp	P13221	AATC_RAT	0.0431942	0.290697	0.263966	-0.252	-0.122	0.13	Aspartate aminotransferase, cytoplasmic (cAspAT) (EC 2.6.1.1) (EC 2.6.1.3) (Cysteine aminotransferase, cytoplasmic) (Cysteine transaminase, cytoplasmic) (cCAT) (Glutamate oxaloacetate transaminase 1) (Transaminase A)	413	Got1
sp	Q5XIF3	NDUS4_RAT	0.301366	0.928705	0.26447	0.132	-0.0111	-0.143	NADH dehydrogenase [ubiquinone] iron-sulfur protein 4, mitochondrial (Complex I-18 kDa) (CI-18 kDa) (NADH-ubiquinone oxidoreductase 18 kDa subunit)	175	Ndufs4
tr	D3ZK56	D3ZK56_RAT	0.546033	0.591577	0.264751	0.498	-0.442	-0.939	Ras-related protein Rap-2	183	Rap2c
sp	Q5U2U7	MCES_RAT	0.524639	0.09447	0.265128	0.107	0.298	0.191	mRNA cap guanine-N7 methyltransferase (EC 2.1.1.56) (RG7MT1) (mRNA (guanine-N(7)-)-methyltransferase) (mRNA cap methyltransferase)	461	Rnmt
tr	A0A0G2K2S2	A0A0G2K2S2_RAT	0.811232	0.183815	0.265179	-0.0307	-0.178	-0.147	Glucose transporter type 1, erythrocyte/brain (Solute carrier family 2, facilitated glucose transporter member 1)	491	Slc2a1
tr	D3ZPJ0	D3ZPJ0_RAT	0.0548101	0.349605	0.265345	-0.23	-0.104	0.125	Shisa family member 7	558	Shisa7
tr	D4A1D3	D4A1D3_RAT	0.0135151	0.104595	0.265493	-1.24	-0.744	0.493	Sacsin molecular chaperone	4590	Sacs
tr	F1MA59	F1MA59_RAT	0.238571	0.0343222	0.266097	0.913	1.77	0.858	Collagen type IV alpha 1 chain	1669	Col4a1
sp	Q80W83	2A5B_RAT	0.0485897	0.31699	0.266151	-0.338	-0.16	0.178	Serine/threonine-protein phosphatase 2A 56 kDa regulatory subunit beta isoform (PP2A B subunit isoform B'-beta) (PP2A B subunit isoform B56-beta) (PP2A B subunit isoform PR61-beta) (PP2A B subunit isoform R5-beta)	497	Ppp2r5b
tr	Q76GL9	Q76GL9_RAT	0.403973	0.0664434	0.266344	-0.0933	-0.219	-0.126	Neutral amino acid transporter ASCT1 (Solute carrier family 1 (Glutamate/neutral amino acid transporter), member 4) (Solute carrier family 1 member 4)	529	Slc1a4
tr	Q5U2N2	Q5U2N2_RAT	0.990826	0.271006	0.266446	-0.00118	0.116	0.118	Ubiquitin carboxyl-terminal hydrolase (EC 3.4.19.12)	493	Usp14
tr	A0A0G2K2T6	A0A0G2K2T6_RAT	0.559755	0.580351	0.266466	-0.144	0.137	0.281	Interleukin enhancer-binding factor 3	897	Ilf3
sp	A1L1K8	HABP4_RAT	0.228159	0.032647	0.266748	0.353	0.676	0.323	Intracellular hyaluronan-binding protein 4 (IHABP-4) (IHABP4) (Hyaluronan-binding protein 4) (Ki-1/57 intracellular antigen)	411	Habp4
sp	P12075	COX5B_RAT	0.350082	0.850908	0.26745	-0.291	0.0573	0.348	Cytochrome c oxidase subunit 5B, mitochondrial (Cytochrome c oxidase polypeptide Vb) (Cytochrome c oxidase subunit VIA*)	129	Cox5b
sp	Q06486	KC1D_RAT	0.364776	0.82769	0.267488	0.348	-0.0821	-0.43	Casein kinase I isoform delta (CKI-delta) (EC 2.7.11.1) (Tau-protein kinase CSNK1D) (EC 2.7.11.26)	415	Csnk1d
sp	Q4AEF8	COPG1_RAT	0.40616	0.0672821	0.26756	-0.353	-0.829	-0.477	Coatomer subunit gamma-1 (Gamma-1-coat protein) (Gamma-1-COP)	874	Copg1
tr	F1LMH0	F1LMH0_RAT	0.701995	0.147197	0.267774	0.0486	0.193	0.144	Neuronal-specific septin-3	358	Sept3
tr	F1LQD2	F1LQD2_RAT	0.887915	0.216535	0.26786	0.0577	0.525	0.467	Calcium/calmodulin-dependent protein kinase kinase 1 (Calcium/calmodulin-dependent protein kinase kinase 1, alpha)	505	Camkk1
tr	F1LXA0	F1LXA0_RAT	0.0274519	0.195634	0.268192	-0.469	-0.254	0.215	NADH dehydrogenase [ubiquinone] 1 alpha subcomplex subunit 12	145	Ndufa12
sp	O35509	RB11B_RAT	0.665273	0.485555	0.268339	0.0414	-0.0673	-0.109	Ras-related protein Rab-11B	218	Rab11b
sp	Q5XIT1	MARE3_RAT	0.379581	0.0620254	0.269248	0.132	0.3	0.168	Microtubule-associated protein RP/EB family member 3 (EB1 protein family member 3) (EBF3) (End-binding protein 3) (EB3) (RP3)	281	Mapre3
sp	P62994	GRB2_RAT	0.222001	0.896754	0.269858	0.413	0.0423	-0.37	Growth factor receptor-bound protein 2 (Adapter protein GRB2) (Protein Ash) (SH2/SH3 adapter GRB2)	217	Grb2
sp	Q9Z2I6	SV2C_RAT	0.432422	0.735073	0.269962	-0.155	0.0661	0.221	Synaptic vesicle glycoprotein 2C (Synaptic vesicle protein 2C)	727	Sv2c
sp	P62824	RAB3C_RAT	0.445273	0.0769292	0.270063	-0.13	-0.321	-0.191	Ras-related protein Rab-3C	227	Rab3c
sp	P08009	GSTM4_RAT	0.819914	0.373126	0.270096	0.0295	-0.117	-0.147	Glutathione S-transferase Mu 7 (EC 2.5.1.18) (Chain 4) (GST Yb3) (GST class-mu 3) (Glutathione S-transferase Yb-3)	218	Gstm7
sp	P48500	TPIS_RAT	0.0584035	0.360942	0.270382	0.182	0.0819	-0.0997	Triosephosphate isomerase (TIM) (EC 5.3.1.1) (Methylglyoxal synthase) (EC 4.2.3.3) (Triose-phosphate isomerase)	249	Tpi1
tr	F1M1Y0	F1M1Y0_RAT	0.365572	0.0593853	0.270436	0.268	0.599	0.33	Endophilin-3-interacting protein (SH3-containing GRB2-like protein 3-interacting protein 1)	827	Sgip1
sp	P05371	CLUS_RAT	0.44025	0.0759242	0.270561	0.597	1.46	0.865	Clusterin (Dimeric acid glycoprotein) (DAG) (Sulfated glycoprotein 2) (SGP-2) (Testosterone repressed prostate message 2) (TRPM-2) [Cleaved into: Clusterin beta chain; Clusterin alpha chain]	447	Clu
sp	P21571	ATP5J_RAT	0.113607	0.586604	0.270676	1.35	0.439	-0.909	ATP synthase-coupling factor 6, mitochondrial (ATPase subunit F6) (ATP synthase peripheral stalk subunit F6)	108	Atp5pf
sp	P62832	RL23_RAT	0.890786	0.330064	0.270833	0.0279	-0.203	-0.231	60S ribosomal protein L23	140	Rpl23
sp	P37805	TAGL3_RAT	0.30441	0.935965	0.270847	0.239	-0.0182	-0.257	Transgelin-3 (Neuronal protein 22) (NP22) (Neuronal protein NP25)	199	Tagln3
sp	Q5XIN6	LETM1_RAT	0.343718	0.0549983	0.270957	0.132	0.286	0.154	Mitochondrial proton/calcium exchanger protein (Leucine zipper-EF-hand-containing transmembrane protein 1)	739	Letm1
tr	A0A0G2K7P9	A0A0G2K7P9_RAT	0.689585	0.14507	0.270976	-0.105	-0.403	-0.298	Neural cell adhesion molecule 2	836	Ncam2
sp	P62278	RS13_RAT	0.782638	0.177745	0.271535	-0.0839	-0.428	-0.344	40S ribosomal protein S13	151	Rps13
sp	Q63092	CAMKV_RAT	0.654391	0.134445	0.272002	-0.0339	-0.119	-0.0851	CaM kinase-like vesicle-associated protein (1G5)	504	Camkv
sp	D3ZE85	FRS1L_RAT	0.336009	0.883239	0.272098	-0.435	0.065	0.5	DOMON domain-containing protein FRRS1L (Ferric-chelate reductase 1-like protein)	293	Frrs1l
sp	P04906	GSTP1_RAT	0.847209	0.358582	0.272489	0.0452	-0.22	-0.265	Glutathione S-transferase P (EC 2.5.1.18) (Chain 7) (GST 7-7) (GST class-pi)	210	Gstp1
sp	P08644	RASK_RAT	0.835284	0.366301	0.27259	0.0432	-0.191	-0.235	GTPase KRas (EC 3.6.5.2) (K-Ras 2) (Ki-Ras) (c-K-ras) (c-Ki-ras) [Cleaved into: GTPase KRas, N-terminally processed]	189	Kras
tr	Q5BJZ3	Q5BJZ3_RAT	0.679095	0.480557	0.272681	0.102	-0.175	-0.277	Proton-translocating NAD(P)(+) transhydrogenase (EC 7.1.1.1)	1086	Nnt
tr	D3ZHI8	D3ZHI8_RAT	0.797618	0.18452	0.273156	-0.0726	-0.391	-0.319	Trafficking protein particle complex subunit 11	1133	Trappc11
sp	P06302	PTMA_RAT	0.0287615	0.00375529	0.273348	0.682	0.994	0.312	Prothymosin alpha [Cleaved into: Prothymosin alpha, N-terminally processed; Thymosin alpha]	112	Ptma
sp	Q5I0P2	GCSH_RAT	0.0974221	0.522536	0.27361	0.701	0.255	-0.446	Glycine cleavage system H protein, mitochondrial (Lipoic acid-containing protein)	170	Gcsh
sp	P60203	MYPR_RAT	0.360185	0.847208	0.273793	0.267	-0.0552	-0.322	Myelin proteolipid protein (PLP) (Lipophilin)	277	Plp1
tr	A0A0H2UI21	A0A0H2UI21_RAT	0.223155	0.891455	0.273897	-0.321	-0.0347	0.287	Carnitine O-acetyltransferase	626	Crat
sp	P09951	SYN1_RAT	0.534085	0.621077	0.274482	0.0992	-0.0786	-0.178	Synapsin-1 (Synapsin I)	704	Syn1
sp	Q6MG49	BAG6_RAT	0.361735	0.846208	0.274539	-0.472	0.0986	0.571	Large proline-rich protein BAG6 (BCL2-associated athanogene 6) (HLA-B-associated transcript 3)	1146	Bag6
tr	Q6P3V9	Q6P3V9_RAT	0.622919	0.126187	0.2746	-0.268	-0.878	-0.61	60S ribosomal protein L4	421	Rpl4
sp	P36201	CRIP2_RAT	0.143005	0.67625	0.274839	0.516	0.14	-0.376	Cysteine-rich protein 2 (CRP-2) (Protein ESP1)	208	Crip2
tr	M0R402	M0R402_RAT	0.272236	0.0419115	0.275127	0.208	0.415	0.207	Thioredoxin-related transmembrane protein 3	459	Tmx3
sp	Q9QZA6	CD151_RAT	0.0151752	0.111781	0.275199	0.449	0.27	-0.179	CD151 antigen (Platelet-endothelial tetraspan antigen 3) (PETA-3) (CD antigen CD151)	253	Cd151
sp	Q9NQR8	NDUF4_RAT	0.336222	0.889329	0.275387	0.251	-0.0356	-0.287	NADH dehydrogenase [ubiquinone] 1 alpha subcomplex assembly factor 4 (Hormone-regulated proliferation-associated protein of 20 kDa homolog) (Protein HRPAP20)	174	Ndufaf4
tr	Q6AYI1	Q6AYI1_RAT	0.931265	0.243132	0.276401	-0.0121	-0.169	-0.157	DEAD box protein 5 (EC 3.6.4.13) (Probable ATP-dependent RNA helicase DDX5)	615	Ddx5
sp	P10111	PPIA_RAT	0.421511	0.0734612	0.276406	-0.175	-0.414	-0.24	Peptidyl-prolyl cis-trans isomerase A (PPIase A) (EC 5.2.1.8) (Cyclophilin A) (Cyclosporin A-binding protein) (Rotamase A) (p1B15) (p31) [Cleaved into: Peptidyl-prolyl cis-trans isomerase A, N-terminally processed]	164	Ppia
tr	G3V6L9	G3V6L9_RAT	0.208869	0.852546	0.276541	0.217	0.0309	-0.186	Peptidylprolyl isomerase (EC 5.2.1.8)	224	Fkbp3
tr	F1LRI5	F1LRI5_RAT	0.0213334	0.15131	0.276985	-0.326	-0.187	0.139	GCN1 activator of EIF2AK4	2671	Gcn1
tr	D3ZXK4	D3ZXK4_RAT	0.264842	0.975519	0.277088	-0.198	-0.0053	0.193	Abhydrolase domain-containing 11	307	Abhd11
tr	B2RYF6	B2RYF6_RAT	0.98856	0.283298	0.277421	0.00955	-0.735	-0.744	CLPTM1 regulator of GABA type A receptor forward-trafficking (Cleft lip and palate associated transmembrane protein 1) (Cleft lip and palate associated transmembrane protein 1 (Predicted))	664	Clptm1
sp	Q5RKI1	IF4A2_RAT	0.303599	0.950453	0.277433	-0.101	0.00597	0.107	Eukaryotic initiation factor 4A-II (eIF-4A-II) (eIF4A-II) (EC 3.6.4.13) (ATP-dependent RNA helicase eIF4A-2)	407	Eif4a2
sp	Q5U2Y1	GTF2I_RAT	0.418835	0.770354	0.278961	0.443	-0.158	-0.601	General transcription factor II-I (GTFII-I) (TFII-I)	979	Gtf2i
sp	P70600	FAK2_RAT	0.0701642	0.402752	0.279756	-0.278	-0.121	0.158	Protein-tyrosine kinase 2-beta (EC 2.7.10.2) (Calcium-dependent tyrosine kinase) (CADTK) (Calcium-regulated non-receptor proline-rich tyrosine kinase) (Cell adhesion kinase beta) (CAK-beta) (CAKB) (Focal adhesion kinase 2) (FADK 2) (Proline-rich tyrosine kinase 2)	1009	Ptk2b
tr	A0A0G2JX25	A0A0G2JX25_RAT	0.867244	0.355102	0.279983	0.0558	-0.315	-0.371	GMP reductase (GMPR) (EC 1.7.1.7) (Guanosine 5'-monophosphate oxidoreductase) (Guanosine monophosphate reductase)	348	Gmpr2
tr	D3Z9L0	D3Z9L0_RAT	0.228152	0.890574	0.280237	-0.165	-0.0182	0.147	Acylglycerol kinase	490	Agk
tr	D4A249	D4A249_RAT	0.159858	0.716424	0.28036	-0.99	-0.245	0.745	Metallo-beta-lactamase domain-containing 2 (Similar to metallo-beta-lactamase superfamily protein like (XL884) (Predicted))	279	Mblac2
sp	P12369	KAP3_RAT	0.808624	0.194074	0.280366	0.0378	0.211	0.173	cAMP-dependent protein kinase type II-beta regulatory subunit	416	Prkar2b
tr	A0A0G2K6J5	A0A0G2K6J5_RAT	0.401231	0.0700347	0.28049	0.207	0.475	0.269	Myosin light polypeptide 6 (RCG42490, isoform CRA_g)	151	Myl6
sp	P32198	CPT1A_RAT	0.424133	0.0754237	0.280647	-0.143	-0.338	-0.195	Carnitine O-palmitoyltransferase 1, liver isoform (CPT1-L) (EC 2.3.1.21) (Carnitine O-palmitoyltransferase I, liver isoform) (CPT I) (CPTI-L) (Carnitine palmitoyltransferase 1A)	773	Cpt1a
tr	D4A5Q9	D4A5Q9_RAT	0.73782	0.445401	0.280706	0.172	-0.397	-0.569	Glycine decarboxylase (Glycine decarboxylase (Predicted), isoform CRA_a)	884	Gldc
tr	Q6P7Q2	Q6P7Q2_RAT	0.247249	0.931242	0.280968	0.255	0.0184	-0.236	Glypican-1 (Secreted glypican-1)	558	Gpc1
tr	D3ZZ99	D3ZZ99_RAT	0.826165	0.383825	0.281817	-0.0305	0.123	0.154	Alpha-adducin	678	Add1
tr	A0A0G2JSJ3	A0A0G2JSJ3_RAT	0.830635	0.204053	0.28188	-0.0377	-0.233	-0.195	Solute carrier family 2 (Facilitated glucose transporter), member 3 (Solute carrier family 2, facilitated glucose transporter member 3)	493	Slc2a3
tr	D3ZII1	D3ZII1_RAT	0.519861	0.649868	0.282071	0.128	-0.09	-0.218	Raftlin family member 2 (Similar to 3222401M22Rik protein (Predicted), isoform CRA_c)	496	Rftn2
tr	D4A5J1	D4A5J1_RAT	0.364353	0.856993	0.282307	-0.447	0.0872	0.535	Kelch repeat and BTB domain-containing 11 (Similar to mKIAA0711 protein (Predicted))	633	Kbtbd11
sp	P07825	SYPH_RAT	0.515573	0.0992104	0.282465	-0.128	-0.344	-0.216	Synaptophysin (Major synaptic vesicle protein p38)	307	Syp
tr	F1M9V7	F1M9V7_RAT	0.155186	0.698274	0.282958	-0.127	-0.033	0.0937	Aminopeptidase (EC 3.4.11.-)	920	Npepps
tr	A0A0G2JZX3	A0A0G2JZX3_RAT	0.0157642	0.111811	0.283695	1.4	0.846	-0.551	Synaptic vesicle 2-related protein	547	Svop
tr	D3ZZK3	D3ZZK3_RAT	0.832029	0.38232	0.283729	-0.0246	0.103	0.128	Receptor protein-tyrosine kinase (EC 2.7.10.1)	986	Epha4
tr	F1M2E9	F1M2E9_RAT	0.546102	0.108178	0.28376	-0.276	-0.774	-0.499	60S ribosomal protein L13	210	LOC100361259
sp	P49242	RS3A_RAT	0.909882	0.334026	0.284108	0.0269	-0.235	-0.262	40S ribosomal protein S3a (V-fos transformation effector protein) [Cleaved into: 40S ribosomal protein S3b]	264	Rps3a
sp	O08651	SERA_RAT	0.231713	0.0359405	0.284192	0.271	0.513	0.241	D-3-phosphoglycerate dehydrogenase (3-PGDH) (EC 1.1.1.95)	533	Phgdh
tr	A0A0G2K677	A0A0G2K677_RAT	0.373385	0.846631	0.284254	-0.273	0.0583	0.332	Spectrin beta chain	2561	Sptbn4
tr	A0A0G2JU89	A0A0G2JU89_RAT	0.306289	0.0504175	0.284255	-0.134	-0.274	-0.141	E3 ubiquitin-protein ligase UBR4	5193	Ubr4
tr	D3ZZF8	D3ZZF8_RAT	0.225381	0.876488	0.284302	-0.65	-0.0805	0.57	Poly(A)-binding protein-interacting protein 1 (Polyadenylate binding protein-interacting protein 1 (Predicted))	367	Paip1
tr	M0R4R4	M0R4R4_RAT	0.484581	0.0917993	0.284503	-0.108	-0.277	-0.169	Growth arrest-specific protein 7	418	Gas7
tr	Q6P3V8	Q6P3V8_RAT	0.531874	0.640639	0.284507	-0.0711	0.0528	0.124	RNA helicase (EC 3.6.4.13)	406	Eif4a1
tr	A0A0G2K719	A0A0G2K719_RAT	0.189485	0.788617	0.284818	-0.132	-0.026	0.106	RNA helicase (EC 3.6.4.13)	662	Ddx3x
tr	M0R7U1	M0R7U1_RAT	0.718376	0.466642	0.285025	-0.0537	0.109	0.163	Nucleoside-diphosphate kinase (EC 2.7.4.6)	562	Ak5
tr	A0A0G2JXN8	A0A0G2JXN8_RAT	0.354656	0.0611773	0.286307	-0.209	-0.452	-0.243	Oxysterol-binding protein	888	Osbpl8
sp	P51635	AK1A1_RAT	0.378843	0.842283	0.286387	0.0817	-0.0182	-0.0999	Aldo-keto reductase family 1 member A1 (EC 1.1.1.2) (EC 1.1.1.33) (EC 1.1.1.372) (EC 1.1.1.54) (3-DG-reducing enzyme) (Alcohol dehydrogenase [NADP(+)]) (Aldehyde reductase) (Glucuronate reductase) (EC 1.1.1.19) (Glucuronolactone reductase) (EC 1.1.1.20)	325	Akr1a1
tr	B1WBZ0	B1WBZ0_RAT	0.710564	0.475813	0.287064	0.137	-0.265	-0.402	Dnalc1 protein (Dynein light chain 1, axonemal)	77	Dnal1
sp	P35280	RAB8A_RAT	0.615667	0.560762	0.288171	0.124	-0.144	-0.267	Ras-related protein Rab-8A	207	Rab8a
tr	A0A0G2K7G7	A0A0G2K7G7_RAT	0.582865	0.594653	0.289249	-0.0574	0.0556	0.113	Septin-8	483	Sept8
sp	P05503	COX1_RAT	0.610301	0.56763	0.289272	-0.527	0.592	1.12	Cytochrome c oxidase subunit 1 (EC 7.1.1.9) (Cytochrome c oxidase polypeptide I)	514	Mtco1
tr	D3ZAS8	D3ZAS8_RAT	0.284046	0.989281	0.289651	-0.649	-0.00792	0.641	Spliceosome-associated factor 3, U4/U6 recycling protein (Squamous cell carcinoma antigen recognized by T-cells 3 (Predicted))	960	Sart3
sp	Q6AYK8	EIF3D_RAT	0.677876	0.152295	0.289809	-0.102	-0.369	-0.267	Eukaryotic translation initiation factor 3 subunit D (eIF3d) (Eukaryotic translation initiation factor 3 subunit 7) (eIF-3-zeta)	548	Eif3d
sp	P11506	AT2B2_RAT	0.0804047	0.431986	0.290104	-0.192	-0.0811	0.11	Plasma membrane calcium-transporting ATPase 2 (PMCA2) (EC 7.2.2.10) (Plasma membrane calcium ATPase isoform 2) (Plasma membrane calcium pump isoform 2)	1243	Atp2b2
sp	Q63622	DLG2_RAT	0.167137	0.71942	0.290174	-0.121	-0.0302	0.091	Disks large homolog 2 (Channel-associated protein of synapse-110) (Chapsyn-110) (Postsynaptic density protein PSD-93)	852	Dlg2
tr	A0A0G2QC31	A0A0G2QC31_RAT	0.131153	0.60975	0.292089	-0.305	-0.0981	0.207	Protein-tyrosine-phosphatase (EC 3.1.3.48)	584	Ptpn5
tr	D3ZDI7	D3ZDI7_RAT	0.0251062	0.164192	0.293244	-0.783	-0.45	0.333	Serine/threonine-protein phosphatase 2A 56 kDa regulatory subunit	486	Ppp2r5a
tr	F1M8F2	F1M8F2_RAT	0.657889	0.531591	0.294545	-0.174	0.247	0.421	Kinesin heavy chain isoform 5A	1022	Kif5a
tr	G3V7N6	G3V7N6_RAT	0.654067	0.535307	0.294735	0.0592	-0.0823	-0.141	Membrane-bound O-acyltransferase domain-containing 7-like 1 (RCG56817, isoform CRA_a)	473	Mboat7l1
tr	D3ZPF2	D3ZPF2_RAT	0.213841	0.830064	0.294855	-0.46	-0.0766	0.383	[Acyl-carrier-protein] S-malonyltransferase (EC 2.3.1.39)	380	Mcat
tr	A0A0G2K9E0	A0A0G2K9E0_RAT	0.69139	0.503303	0.295135	-0.116	0.198	0.314	Ribonuclease inhibitor (Ribonuclease/angiogenin inhibitor 1)	492	Rnh1
tr	A0A096MJG7	A0A096MJG7_RAT	0.4528	0.0875219	0.295439	-0.312	-0.753	-0.441	Nebulette (Fragment)	126	Nebl
sp	P13852	PRIO_RAT	0.203968	0.805193	0.295547	0.289	0.054	-0.235	Major prion protein (PrP) (CD antigen CD230)	254	Prnp
tr	A0A0G2K890	A0A0G2K890_RAT	0.0989464	0.495181	0.29563	0.199	0.0779	-0.121	Ezrin	585	Ezr
tr	Q5XI86	Q5XI86_RAT	0.515568	0.104689	0.295754	0.207	0.545	0.338	Aminoacyl-tRNA hydrolase (EC 3.1.1.29)	181	Ptrh2
tr	G3V8U4	G3V8U4_RAT	0.790064	0.426886	0.295836	0.0634	-0.192	-0.255	Sorting nexin family member 27, isoform CRA_b (Sorting nexin-27)	526	Snx27
sp	P11951	CX6C2_RAT	0.153881	0.672053	0.295936	-0.253	-0.0717	0.181	Cytochrome c oxidase subunit 6C-2 (Cytochrome c oxidase polypeptide VIc-2)	76	Cox6c2
tr	D3ZT07	D3ZT07_RAT	0.765021	0.188178	0.296008	0.0222	0.102	0.0795	Septin-5	369	Sept5
tr	F1M1D5	F1M1D5_RAT	0.731939	0.175649	0.296217	-0.0795	-0.328	-0.248	Tubulin-specific chaperone D	1197	Tbcd
tr	B5DFK6	B5DFK6_RAT	0.446813	0.0862761	0.296324	-0.0934	-0.223	-0.13	AP-3 complex subunit delta	1204	Ap3d1
sp	P62630	EF1A1_RAT	0.445215	0.766376	0.296448	0.157	-0.0606	-0.218	Elongation factor 1-alpha 1 (EF-1-alpha-1) (Elongation factor Tu) (EF-Tu) (Eukaryotic elongation factor 1 A-1) (eEF1A-1)	462	Eef1a1
tr	G3V940	G3V940_RAT	0.130386	0.0197903	0.297606	0.149	0.249	0.0999	Coronin	484	Coro1b
tr	Q3KRF2	Q3KRF2_RAT	0.716665	0.171144	0.298048	0.195	0.767	0.572	High density lipoprotein binding protein (Vigilin) (High density lipoprotein binding protein, isoform CRA_c) (Vigilin)	1268	Hdlbp
tr	A0A140UHY2	A0A140UHY2_RAT	0.657855	0.150628	0.298791	0.0736	0.25	0.176	Cyclin-dependent kinase 16	461	Cdk16
tr	A0A0G2K5G8	A0A0G2K5G8_RAT	0.0182625	0.00269249	0.298803	-0.435	-0.606	-0.171	Acetyl-CoA carboxylase 1 (EC 6.4.1.2)	2227	Acaca
tr	D4AE00	D4AE00_RAT	0.459766	0.0909407	0.299868	-0.0888	-0.215	-0.126	AP-3 complex subunit beta	1082	Ap3b2
sp	Q9ES21	SAC1_RAT	0.4168	0.0799788	0.30049	-0.0936	-0.214	-0.121	Phosphatidylinositol-3-phosphatase SAC1 (EC 3.1.3.64) (Phosphatidylinositol-4-phosphate phosphatase) (Suppressor of actin mutations 1-like protein)	587	Sacm1l
tr	E9PTW1	E9PTW1_RAT	0.106728	0.51579	0.300499	0.456	0.174	-0.282	Secretory carrier-associated membrane protein (Secretory carrier membrane protein)	350	Scamp3
sp	Q99P74	RB27B_RAT	0.345012	0.922856	0.300856	-0.184	0.0184	0.202	Ras-related protein Rab-27B (EC 3.6.5.2)	218	Rab27b
sp	Q6P502	TCPG_RAT	0.391272	0.850179	0.300865	-0.0668	0.0145	0.0812	T-complex protein 1 subunit gamma (TCP-1-gamma) (CCT-gamma)	545	Cct3
sp	P50398	GDIA_RAT	0.0562834	0.315481	0.301768	-0.191	-0.0939	0.0967	Rab GDP dissociation inhibitor alpha (Rab GDI alpha) (Guanosine diphosphate dissociation inhibitor 1) (GDI-1)	447	Gdi1
sp	P62804	H4_RAT	0.948218	0.27516	0.302381	-0.0236	-0.409	-0.385	Histone H4 [Cleaved into: Osteogenic growth peptide (OGP)]	103	H4c2; Hist1h4m; H4f16
sp	Q6AYS6	SNX17_RAT	0.417749	0.814538	0.302404	-0.554	0.158	0.712	Sorting nexin-17	470	Snx17
tr	D3ZUY0	D3ZUY0_RAT	0.342649	0.0627126	0.302887	-0.259	-0.54	-0.282	Retinol dehydrogenase 14 (Similar to alcohol dehydrogenase PAN2 (Predicted))	334	Rdh14
sp	Q6MG61	CLIC1_RAT	0.661896	0.541087	0.303338	0.153	-0.215	-0.368	Chloride intracellular channel protein 1	241	Clic1
sp	P51647	AL1A1_RAT	0.462355	0.756709	0.303721	-0.101	0.042	0.143	Retinal dehydrogenase 1 (RALDH 1) (RalDH1) (EC 1.2.1.-) (EC 1.2.1.36) (ALDH-E1) (ALHDII) (Aldehyde dehydrogenase family 1 member A1) (Aldehyde dehydrogenase, cytosolic)	501	Aldh1a1
tr	D3ZUD8	D3ZUD8_RAT	0.879916	0.243392	0.303997	0.0426	0.34	0.297	Transmembrane 9 superfamily member	609	Tm9sf3
tr	A0A0A0MY07	A0A0A0MY07_RAT	0.494885	0.717204	0.304383	0.282	-0.149	-0.431	Ubiquitin carboxyl-terminal hydrolase (EC 3.4.19.12)	952	Usp15
tr	B0BNL2	B0BNL2_RAT	0.660914	0.543675	0.304488	-0.0781	0.109	0.187	Peptidyl-prolyl cis-trans isomerase (EC 5.2.1.8)	165	Pin1
tr	A0A0G2K9T4	A0A0G2K9T4_RAT	0.610276	0.137923	0.30488	-0.047	-0.144	-0.0965	Microtubule-actin cross-linking factor 1	7384	Macf1
tr	Q5U329	Q5U329_RAT	0.233122	0.855048	0.30538	-0.263	-0.039	0.224	Anion exchange protein	850	Slc4a1
sp	Q6URK4	ROA3_RAT	0.188857	0.749519	0.305878	0.164	0.0384	-0.126	Heterogeneous nuclear ribonucleoprotein A3 (hnRNP A3)	379	Hnrnpa3
sp	P46462	TERA_RAT	0.243254	0.0418626	0.306711	0.164	0.306	0.142	Transitional endoplasmic reticulum ATPase (TER ATPase) (EC 3.6.4.6) (15S Mg(2+)-ATPase p97 subunit) (Valosin-containing protein) (VCP)	806	Vcp
sp	D3ZTX0	TMED7_RAT	0.802432	0.431971	0.306756	-0.043	0.137	0.18	Transmembrane emp24 domain-containing protein 7 (p24 family protein gamma-3) (p24gamma3) (p27)	226	Tmed7
tr	D3ZCG3	D3ZCG3_RAT	0.162951	0.678928	0.307167	-0.236	-0.0672	0.169	Protein MON2 homolog	1707	Mon2
sp	Q920A6	RISC_RAT	0.710603	0.174896	0.307523	0.141	0.539	0.397	Retinoid-inducible serine carboxypeptidase (EC 3.4.16.-) (Serine carboxypeptidase 1)	452	Scpep1
tr	Q9JMB3	Q9JMB3_RAT	0.721959	0.179382	0.307775	0.0434	0.171	0.127	Erythrocyte membrane protein band 4.1-like 3 (Erythrocyte protein band 4.1-like 3, isoform CRA_d) (Type II brain 4.1)	1105	Epb41l3
tr	Q3MHS7	Q3MHS7_RAT	0.412334	0.831758	0.307777	-0.0986	0.0252	0.124	GDP-D-mannose dehydratase (EC 4.2.1.47)	372	Gmds
tr	F1LRV6	F1LRV6_RAT	0.886951	0.250356	0.308321	0.0277	0.231	0.203	GMP reductase (GMPR) (EC 1.7.1.7) (Guanosine 5'-monophosphate oxidoreductase) (Guanosine monophosphate reductase)	345	Gmpr
sp	E9PSL7	CTRO_RAT	0.465275	0.0956123	0.30854	0.135	0.326	0.191	Citron rho-interacting kinase (CRIK) (EC 2.7.11.1) (Rho-interacting, serine/threonine-protein kinase 21)	2055	Cit
tr	F1LN92	F1LN92_RAT	0.899383	0.257108	0.309237	-0.022	-0.203	-0.181	AFG3-like matrix AAA peptidase subunit 2	802	Afg3l2
tr	D4A8V2	D4A8V2_RAT	0.0719703	0.374081	0.309351	0.537	0.25	-0.287	Coiled-coil domain-containing 177	702	Ccdc177
sp	Q62768	UN13A_RAT	0.0506542	0.282422	0.309401	-0.27	-0.139	0.131	Protein unc-13 homolog A (Munc13-1)	1735	Unc13a
tr	G3V852	G3V852_RAT	0.547241	0.120066	0.309569	0.064	0.174	0.11	RCG55135, isoform CRA_b (Talin 1)	2541	Tln1
sp	Q6AXT5	RAB21_RAT	0.357341	0.067972	0.309703	0.14	0.296	0.155	Ras-related protein Rab-21	223	Rab21
tr	M0R3V7	M0R3V7_RAT	0.633418	0.577736	0.310189	0.0604	-0.0706	-0.131	Na(+)/Ca(2+)-exchange protein 1 (Sodium/calcium exchanger 1) (Solute carrier family 8 member 1)	965	Slc8a1
sp	P04797	G3P_RAT	0.25211	0.886901	0.31041	-0.158	-0.0191	0.139	Glyceraldehyde-3-phosphate dehydrogenase (GAPDH) (EC 1.2.1.12) (38 kDa BFA-dependent ADP-ribosylation substrate) (BARS-38) (Peptidyl-cysteine S-nitrosylase GAPDH) (EC 2.6.99.-)	333	Gapdh
tr	B5DFI3	B5DFI3_RAT	0.105943	0.498927	0.310484	-0.703	-0.279	0.424	AP complex subunit sigma	158	Ap1s1
sp	Q6AYK6	CYBP_RAT	0.502847	0.718064	0.310596	-0.285	0.153	0.438	Calcyclin-binding protein (CacyBP)	229	Cacybp
sp	P61150	FGF12_RAT	0.43633	0.80353	0.310806	-0.397	0.125	0.523	Fibroblast growth factor 12 (FGF-12) (Fibroblast growth factor homologous factor 1) (FHF-1)	243	Fgf12
tr	G3V9U0	G3V9U0_RAT	0.0680946	0.0104725	0.31084	-0.694	-1.06	-0.364	Propionate--CoA ligase (EC 6.2.1.17)	701	Acss2
sp	P61314	RL15_RAT	0.686384	0.530373	0.310914	-0.235	0.367	0.602	60S ribosomal protein L15	204	Rpl15
sp	P47853	PGS1_RAT	0.0492026	0.273837	0.311501	0.835	0.435	-0.4	Biglycan (Bone/cartilage proteoglycan I) (PG-S1)	369	Bgn
sp	Q9ERB4	CSPG2_RAT	0.00765021	0.00124148	0.311869	0.475	0.629	0.154	Versican core protein (Chondroitin sulfate proteoglycan core protein 2) (Chondroitin sulfate proteoglycan 2) (Glial hyaluronate-binding protein) (GHAP) (Large fibroblast proteoglycan) (PG-M) (Fragments)	2738	Vcan
sp	P06214	HEM2_RAT	0.599221	0.614062	0.311963	0.128	-0.122	-0.25	Delta-aminolevulinic acid dehydratase (ALADH) (EC 4.2.1.24) (Porphobilinogen synthase)	330	Alad
tr	G3V7G9	G3V7G9_RAT	0.100975	0.0159683	0.312618	-0.323	-0.514	-0.191	Eukaryotic translation initiation factor 3, subunit 6 interacting protein (Eukaryotic translation initiation factor 3, subunit L)	382	Eif3l
tr	F1M4I4	F1M4I4_RAT	0.160745	0.663772	0.312742	-0.497	-0.147	0.349	Vacuolar protein sorting-associated protein 51 homolog	781	Vps51
sp	Q9EQX9	UBE2N_RAT	0.997864	0.312403	0.313596	-0.000654	-0.253	-0.252	Ubiquitin-conjugating enzyme E2 N (EC 2.3.2.23) (Bendless-like ubiquitin-conjugating enzyme) (E2 ubiquitin-conjugating enzyme N) (Ubiquitin carrier protein N) (Ubiquitin-protein ligase N)	152	Ube2n
tr	D3ZH59	D3ZH59_RAT	0.678771	0.542154	0.314423	-0.0938	0.139	0.232	Adhesion G protein-coupled receptor L3	1255	Adgrl3
tr	A0A0G2JSH6	A0A0G2JSH6_RAT	0.626478	0.59084	0.314443	-0.29	0.32	0.61	Transient receptor potential cation channel subfamily V member 2	761	Trpv2
tr	A0A0H2UHB7	A0A0H2UHB7_RAT	0.911816	0.367814	0.315198	0.0483	-0.4	-0.449	Anion exchange protein	1099	Slc4a4
sp	O35547	ACSL4_RAT	0.592839	0.137862	0.31608	-0.225	-0.655	-0.43	Long-chain-fatty-acid--CoA ligase 4 (EC 6.2.1.3) (Arachidonate--CoA ligase) (EC 6.2.1.15) (Long-chain acyl-CoA synthetase 4) (LACS 4)	711	Acsl4
sp	P84100	RL19_RAT	0.926171	0.27661	0.316215	-0.05	-0.604	-0.554	60S ribosomal protein L19	196	Rpl19
tr	D4AEH3	D4AEH3_RAT	0.797919	0.216288	0.316291	0.0461	0.231	0.185	Proteasome (Prosome, macropain) 26S subunit, non-ATPase, 7 (Predicted) (Proteasome 26S subunit, non-ATPase 7)	320	Psmd7
tr	E9PTX9	E9PTX9_RAT	0.249431	0.870785	0.316361	0.181	0.0248	-0.156	Solute carrier family 12 member 2	1203	Slc12a2
tr	Q5BJP4	Q5BJP4_RAT	0.751253	0.483699	0.316416	0.133	-0.296	-0.428	RNA binding motif protein 39 (RNA-binding protein 39-like) (RNA-binding region (RNP1, RRM) containing 2, isoform CRA_f)	524	Rbm39
tr	D4A2F1	D4A2F1_RAT	0.506313	0.724634	0.317056	-0.0772	0.0406	0.118	Agrin	1940	Agrn
sp	Q80W92	VAC14_RAT	0.98236	0.308089	0.317947	0.00831	0.393	0.385	Protein VAC14 homolog	783	Vac14
tr	Q6P775	Q6P775_RAT	0.257054	0.883754	0.318014	0.448	0.056	-0.392	FGF1 intracellular-binding protein (Fibp protein) (Fibroblast growth factor (Acidic) intracellular binding protein, isoform CRA_c)	357	Fibp
sp	Q9WV63	KIF2A_RAT	0.651239	0.573183	0.318436	0.044	-0.055	-0.0991	Kinesin-like protein KIF2A (Kinesin-2)	705	Kif2a
tr	D3ZJH9	D3ZJH9_RAT	0.169497	0.677818	0.31879	-0.449	-0.13	0.319	Malic enzyme	584	Me2
tr	G3V8C3	G3V8C3_RAT	0.00968056	0.0611236	0.318949	0.884	0.589	-0.295	Vimentin	466	Vim
sp	Q68FX9	SIR5_RAT	0.168297	0.674256	0.319015	-0.509	-0.149	0.36	NAD-dependent protein deacylase sirtuin-5, mitochondrial (EC 2.3.1.-) (Regulatory protein SIR2 homolog 5) (SIR2-like protein 5)	310	Sirt5
tr	D3ZGM8	D3ZGM8_RAT	0.885423	0.389268	0.31903	0.0658	-0.4	-0.466	Alpha tocopherol transfer protein-like (Similar to 3110080A02Rik protein (Predicted))	343	Ttpal
tr	A0A0G2K013	A0A0G2K013_RAT	0.743395	0.195637	0.319513	0.0378	0.155	0.117	Alpha-actinin-4	892	Actn4
tr	M0R3X6	M0R3X6_RAT	0.906442	0.376551	0.319922	0.0503	-0.385	-0.435	Carbonyl reductase [NADPH] 1-like	277	LOC102556347
tr	A0A0G2K0W9	A0A0G2K0W9_RAT	0.768496	0.47475	0.319966	-0.052	0.128	0.18	Proteasome subunit alpha type (EC 3.4.25.1)	248	Psma7
sp	P09895	RL5_RAT	0.576108	0.65058	0.320003	0.126	-0.102	-0.228	60S ribosomal protein L5	297	Rpl5
tr	D3ZDC0	D3ZDC0_RAT	0.427921	0.0894148	0.32021	-0.058	-0.131	-0.0733	Neuroligin-3	828	Nlgn3
tr	G3V733	G3V733_RAT	0.696546	0.535184	0.320548	-0.0322	0.0515	0.0836	Synapsin II, isoform CRA_a (Synapsin-2)	586	Syn2
sp	P32232	CBS_RAT	0.278192	0.921462	0.320653	-0.717	-0.0634	0.654	Cystathionine beta-synthase (EC 4.2.1.22) (Beta-thionase) (Hemoprotein H-450) (Serine sulfhydrase)	561	Cbs
tr	D3ZBU7	D3ZBU7_RAT	0.313245	0.0601724	0.320777	0.207	0.41	0.204	DUF4592 domain-containing protein	1151	RGD1310819
tr	F1LSM8	F1LSM8_RAT	0.835026	0.236577	0.321149	-0.104	-0.608	-0.505	Dedicator of cytokinesis protein 9	2058	Dock9
tr	G3V6T1	G3V6T1_RAT	0.877125	0.256595	0.321282	-0.056	-0.424	-0.368	Coatomer subunit alpha	1224	Copa
sp	Q68FR6	EF1G_RAT	0.694881	0.537933	0.321461	-0.038	0.06	0.098	Elongation factor 1-gamma (EF-1-gamma) (eEF-1B gamma)	437	Eef1g
tr	F1LZW6	F1LZW6_RAT	0.87858	0.258927	0.32321	-0.0581	-0.442	-0.384	Solute carrier family 25 member 13	484	Slc25a13
tr	D4A9A3	D4A9A3_RAT	0.715027	0.52357	0.323682	-0.0938	0.165	0.259	Centromere protein V	250	Cenpv
sp	Q04462	SYVC_RAT	0.509378	0.114724	0.324151	-0.0722	-0.182	-0.109	Valine--tRNA ligase (EC 6.1.1.9) (Valyl-tRNA synthetase) (ValRS)	1264	Vars1
sp	Q08602	PGTA_RAT	0.133736	0.568472	0.324208	-0.216	-0.0784	0.138	Geranylgeranyl transferase type-2 subunit alpha (EC 2.5.1.60) (Geranylgeranyl transferase type II subunit alpha) (Rab geranyl-geranyltransferase subunit alpha) (Rab GG transferase alpha) (Rab GGTase alpha) (Rab geranylgeranyltransferase subunit alpha)	567	Rabggta
tr	Q3MIE9	Q3MIE9_RAT	0.245916	0.84971	0.324268	0.115	0.0183	-0.0972	Spermine synthase	366	Sms
tr	G3V7G0	G3V7G0_RAT	0.487262	0.108251	0.324853	0.119	0.289	0.171	Dynein light intermediate chain	523	Dync1li1
sp	P24049	RL17_RAT	0.62966	0.604561	0.325653	0.146	-0.157	-0.304	60S ribosomal protein L17 (Amino acid starvation-induced protein) (ASI) (L23)	184	Rpl17
sp	P12785	FAS_RAT	0.0273572	0.15745	0.325653	-0.223	-0.133	0.0903	Fatty acid synthase (EC 2.3.1.85) (Type I FAS) [Includes: [Acyl-carrier-protein] S-acetyltransferase (EC 2.3.1.38); [Acyl-carrier-protein] S-malonyltransferase (EC 2.3.1.39); 3-oxoacyl-[acyl-carrier-protein] synthase (EC 2.3.1.41); 3-oxoacyl-[acyl-carrier-protein] reductase (EC 1.1.1.100); 3-hydroxyacyl-[acyl-carrier-protein] dehydratase (EC 4.2.1.59); Enoyl-[acyl-carrier-protein] reductase (EC 1…	2505	Fasn
tr	F1LPG3	F1LPG3_RAT	0.79449	0.462867	0.326332	-0.0243	0.0692	0.0934	Phosphofurin acidic cluster sorting protein 1	961	Pacs1
sp	P97924	KALRN_RAT	0.0383476	0.00623119	0.326985	-0.458	-0.658	-0.2	Kalirin (EC 2.7.11.1) (Huntingtin-associated protein-interacting protein) (PAM COOH-terminal interactor protein 10) (P-CIP10) (Protein Duo) (Serine/threonine-protein kinase with Dbl- and pleckstrin homology domain)	2959	Kalrn
tr	D3ZMY7	D3ZMY7_RAT	0.13173	0.558047	0.327273	-0.212	-0.0786	0.133	5'-nucleotidase, cytosolic II	586	Nt5c2
tr	D4A0E8	D4A0E8_RAT	0.171089	0.668087	0.327626	0.286	0.0859	-0.2	Protein arginine N-methyltransferase 5 (EC 2.1.1.-)	637	Prmt5
tr	F1LST0	F1LST0_RAT	0.0337708	0.188324	0.327669	-1.07	-0.618	0.451	HEAT repeat-containing 5B	2030	Heatr5b
sp	Q6AXT8	SF3A2_RAT	0.199768	0.739942	0.327727	0.176	0.0439	-0.132	Splicing factor 3A subunit 2	471	Sf3a2
sp	Q6AYS7	ACY1A_RAT	0.385313	0.907139	0.328119	0.15	-0.0198	-0.169	Aminoacylase-1A (ACY-1A) (EC 3.5.1.14) (ACY IA) (N-acyl-L-amino-acid amidohydrolase)	408	Acy1a
sp	P09527	RAB7A_RAT	0.567065	0.673167	0.328228	0.068	-0.0499	-0.118	Ras-related protein Rab-7a (Ras-related protein BRL-RAS) (Ras-related protein p23)	207	Rab7a
sp	Q6PDU7	ATP5L_RAT	0.136899	0.572067	0.328237	-0.229	-0.0832	0.146	ATP synthase subunit g, mitochondrial (ATPase subunit g) (ATP synthase membrane subunit g)	103	Atp5mg
tr	M0R907	M0R907_RAT	0.486165	0.768162	0.32847	0.191	-0.0799	-0.271	Small nuclear ribonucleoprotein Sm D3 (Sm-D3) (snRNP core protein D3)	126	Snrpd3
tr	F1LPA6	F1LPA6_RAT	0.356558	0.953185	0.328579	-0.111	0.00692	0.118	Protein-arginine deiminase (EC 3.5.3.15)	665	Padi2
tr	D4A0P5	D4A0P5_RAT	0.238454	0.825434	0.329206	0.302	0.0547	-0.247	WD repeat domain 41 (WD repeat domain 41 (Predicted), isoform CRA_b)	244	Wdr41
tr	F1MAK3	F1MAK3_RAT	0.114308	0.0196416	0.331024	-0.311	-0.495	-0.184	Rho GTPase-activating protein 32	2101	Arhgap32
tr	A0A0G2KAL9	A0A0G2KAL9_RAT	0.0916693	0.42252	0.331352	0.409	0.184	-0.225	Mitochondrial fission factor	291	Mff
sp	O35049	NSMA2_RAT	0.341805	0.983008	0.331777	-0.305	0.00669	0.312	Sphingomyelin phosphodiesterase 3 (EC 3.1.4.12) (Confluent 3Y1 cell-associated protein 1) (Neutral sphingomyelinase 2) (nSMase-2) (nSMase2) (Neutral sphingomyelinase II)	655	Smpd3
sp	Q4G061	EIF3B_RAT	0.738656	0.515834	0.332674	-0.0478	0.0937	0.142	Eukaryotic translation initiation factor 3 subunit B (eIF3b) (Eukaryotic translation initiation factor 3 subunit 9) (eIF-3-eta)	797	Eif3b
tr	A0A0G2K2P6	A0A0G2K2P6_RAT	0.0230648	0.131675	0.332682	0.837	0.516	-0.321	HBS1-like protein	679	Hbs1l
sp	Q5XIG4	OCAD1_RAT	0.256162	0.855019	0.333748	0.124	0.0193	-0.104	OCIA domain-containing protein 1	247	Ociad1
tr	A0A0G2JYA4	A0A0G2JYA4_RAT	0.954017	0.361799	0.334007	0.00673	-0.109	-0.115	Serine/threonine-protein phosphatase (EC 3.1.3.16)	309	LOC100362453
tr	A0A0G2KAK2	A0A0G2KAK2_RAT	0.116331	0.500243	0.334832	0.374	0.153	-0.221	Band 4.1	638	Epb41
sp	P41499	PTN11_RAT	0.648713	0.599607	0.334853	-0.0456	0.0527	0.0983	Tyrosine-protein phosphatase non-receptor type 11 (EC 3.1.3.48) (Protein-tyrosine phosphatase 1D) (PTP-1D) (Protein-tyrosine phosphatase SYP) (SH-PTP2) (SHP-2) (Shp2)	593	Ptpn11
tr	G3V7U4	G3V7U4_RAT	0.685522	0.182269	0.334902	0.0909	0.311	0.22	Lamin-B1 (RCG46767, isoform CRA_c)	587	Lmnb1
sp	P35571	GPDM_RAT	0.975303	0.349817	0.335063	-0.00337	0.104	0.107	Glycerol-3-phosphate dehydrogenase, mitochondrial (GPD-M) (GPDH-M) (EC 1.1.5.3)	727	Gpd2
tr	D3ZQ02	D3ZQ02_RAT	0.329339	0.989279	0.335606	0.193	0.0026	-0.191	WD repeat domain 37 (WD repeat domain 37 (Predicted), isoform CRA_a)	449	Wdr37
tr	A0A1B0GWR1	A0A1B0GWR1_RAT	0.59098	0.147271	0.335858	-0.234	-0.66	-0.426	ERI1 exoribonuclease family member 3	335	Eri3
tr	D3ZUM2	D3ZUM2_RAT	0.297479	0.0598199	0.335885	-0.366	-0.703	-0.337	ADP-ribosyl cyclase/cyclic ADP-ribose hydrolase (EC 3.2.2.6)	724	Sarm1
tr	A0A0G2K2V2	A0A0G2K2V2_RAT	0.551396	0.70251	0.335902	-0.112	0.0715	0.184	AP complex subunit beta	942	Ap1b1
sp	Q5MJ12	FXL16_RAT	0.0661972	0.322807	0.336058	-0.236	-0.12	0.116	F-box/LRR-repeat protein 16 (F-box and leucine-rich repeat protein 16) (Spinal cord injury and regeneration-related protein 1)	479	Fbxl16
sp	Q924N5	ACBG1_RAT	0.282574	0.90318	0.336257	-0.09	-0.00991	0.0801	Long-chain-fatty-acid--CoA ligase ACSBG1 (EC 6.2.1.3) (Acyl-CoA synthetase bubblegum family member 1) (Gonadotropin-regulated long chain acyl CoA synthetase) (GR-LACS)	721	Acsbg1
tr	Q5RKK3	Q5RKK3_RAT	0.183576	0.0339692	0.33672	0.922	1.57	0.652	Bifunctional epoxide hydrolase 2 (Epoxide hydrolase 2, cytoplasmic) (Epoxide hydrolase 2, cytoplasmic, isoform CRA_a)	554	Ephx2
tr	B2GUZ6	B2GUZ6_RAT	0.608942	0.154576	0.337468	0.376	1.09	0.716	Reticulon 4-interacting protein 1 (Similar to NOGO-interacting mitochondrial protein (Predicted))	396	Rtn4ip1
sp	P83941	ELOC_RAT	0.485208	0.785112	0.338123	0.0728	-0.0281	-0.101	Elongin-C (EloC) (Elongin 15 kDa subunit) (RNA polymerase II transcription factor SIII subunit C) (SIII p15) (Stromal membrane-associated protein SMAP1B homolog) (Transcription elongation factor B polypeptide 1)	112	Eloc
tr	F1LZ38	F1LZ38_RAT	0.451591	0.829108	0.338188	-0.408	0.115	0.523	Teneurin transmembrane protein 4	2794	Tenm4
tr	Q5M9H2	Q5M9H2_RAT	0.606849	0.646719	0.338514	0.0611	-0.0543	-0.115	Acyl-Coenzyme A dehydrogenase, very long chain (Acyl-Coenzyme A dehydrogenase, very long chain, isoform CRA_c) (Very long-chain-specific acyl-CoA dehydrogenase, mitochondrial)	655	Acadvl
tr	Q1HL14	Q1HL14_RAT	0.640058	0.613864	0.338874	0.406	-0.438	-0.844	Ceramide synthase 1 (Longevity assurance-like protein 1)	350	Cers1
tr	D3ZD11	D3ZD11_RAT	0.49265	0.777855	0.339429	0.152	-0.0618	-0.213	Microsomal signal peptidase 25 kDa subunit (Signal peptidase complex subunit 2)	226	Spcs2
sp	Q32Q06	AP1M1_RAT	0.251077	0.834948	0.339531	-0.201	-0.0353	0.165	AP-1 complex subunit mu-1 (AP-mu chain family member mu1A) (Adaptor protein complex AP-1 subunit mu-1) (Adaptor-related protein complex 1 subunit mu-1) (Clathrin assembly protein complex 1 mu-1 medium chain 1) (Golgi adaptor HA1/AP1 adaptin mu-1 subunit) (Mu-adaptin 1) (Mu1A-adaptin)	423	Ap1m1
tr	A0A0G2K654	A0A0G2K654_RAT	0.991535	0.344672	0.339618	0.00468	-0.426	-0.431	H1.2 linker histone, cluster member (RCG45246)	212	Hist1h1c
sp	P49432	ODPB_RAT	0.808092	0.238399	0.339632	0.0307	0.154	0.123	Pyruvate dehydrogenase E1 component subunit beta, mitochondrial (PDHE1-B) (EC 1.2.4.1)	359	Pdhb
sp	Q4KM74	SC22B_RAT	0.382056	0.9318	0.339716	0.108	-0.0104	-0.118	Vesicle-trafficking protein SEC22b (ER-Golgi SNARE of 24 kDa) (ERS-24) (ERS24) (SEC22 vesicle-trafficking protein homolog B) (SEC22 vesicle-trafficking protein-like 1)	215	Sec22b
tr	G3V9D3	G3V9D3_RAT	0.153966	0.603253	0.34024	-0.432	-0.151	0.281	Protein sel-1 homolog 1 (Sel1 (Suppressor of lin-12) 1 homolog (C. elegans), isoform CRA_a)	793	Sel1l
tr	D4A3S6	D4A3S6_RAT	0.177679	0.665697	0.340274	0.524	0.161	-0.362	MTSS I-BAR domain-containing 2	715	Mtss2
tr	B2RYS2	B2RYS2_RAT	0.097035	0.0170937	0.340601	0.413	0.64	0.227	Cytochrome b-c1 complex subunit 7	111	Uqcrb
tr	A0A0H2UHL9	A0A0H2UHL9_RAT	0.41692	0.0933328	0.341079	0.21	0.457	0.247	Drebrin (Drebrin 1, isoform CRA_a)	706	Dbn1
sp	Q62829	PAK3_RAT	0.482383	0.793543	0.341118	-0.283	0.104	0.387	Serine/threonine-protein kinase PAK 3 (EC 2.7.11.1) (Beta-PAK) (p21-activated kinase 3) (PAK-3) (p65-PAK)	544	Pak3
tr	Q6IN14	Q6IN14_RAT	0.673948	0.181799	0.341685	0.34	1.12	0.782	Tetraspanin	266	Cd82
tr	D3ZYY0	D3ZYY0_RAT	0.609648	0.648825	0.341858	-0.129	0.115	0.245	Short chain dehydrogenase/reductase family 39U, member 1 (Similar to HCDI protein (Predicted), isoform CRA_a)	298	Sdr39u1
sp	P22509	FBRL_RAT	0.223321	0.770947	0.342271	0.205	0.0474	-0.158	rRNA 2'-O-methyltransferase fibrillarin (EC 2.1.1.-) (Histone-glutamine methyltransferase) (Nucleolar protein 1) (U6 snRNA 2'-O-methyltransferase fibrillarin)	327	Fbl
tr	D4AD70	D4AD70_RAT	0.500146	0.7732	0.34234	-0.117	0.0496	0.167	60S ribosomal protein L38	70	D4AD70
sp	Q6AY20	MPRD_RAT	0.173169	0.650957	0.342424	-0.392	-0.125	0.267	Cation-dependent mannose-6-phosphate receptor (CD Man-6-P receptor) (CD-MPR)	278	M6pr
sp	P12001	RL18_RAT	0.643981	0.170553	0.342579	-0.167	-0.516	-0.349	60S ribosomal protein L18	188	Rpl18
sp	Q6P7Q4	LGUL_RAT	0.299286	0.0618999	0.343081	0.339	0.647	0.308	Lactoylglutathione lyase (EC 4.4.1.5) (Aldoketomutase) (Glyoxalase I) (Glx I) (Ketone-aldehyde mutase) (Methylglyoxalase) (S-D-lactoylglutathione methylglyoxal lyase)	184	Glo1
sp	A0A0G2JTR4	ABR_RAT	0.169271	0.637213	0.344918	-0.131	-0.0433	0.0881	Active breakpoint cluster region-related protein	859	Abr
sp	Q9QUH6	SYGP1_RAT	0.921826	0.394293	0.344918	0.0126	-0.112	-0.124	Ras/Rap GTPase-activating protein SynGAP (Neuronal RasGAP) (Synaptic Ras GTPase-activating protein 1) (Synaptic Ras-GAP 1) (p135 SynGAP)	1308	Syngap1
tr	D3ZX69	D3ZX69_RAT	0.974086	0.360885	0.345059	-0.0155	0.445	0.461	39S ribosomal protein L10, mitochondrial (RCG33641, isoform CRA_b)	262	Mrpl10
sp	P97576	GRPE1_RAT	0.307089	0.0643649	0.345125	0.489	0.94	0.451	GrpE protein homolog 1, mitochondrial (Mt-GrpE#1)	217	Grpel1
tr	A0A0G2K7W1	A0A0G2K7W1_RAT	0.252484	0.828703	0.345138	-0.43	-0.0788	0.351	Katanin p60 ATPase-containing subunit A1 (Katanin p60 subunit A1) (EC 5.6.1.1) (p60 katanin)	411	Katnal1
sp	P47942	DPYL2_RAT	0.173497	0.0329362	0.345475	0.115	0.192	0.0777	Dihydropyrimidinase-related protein 2 (DRP-2) (Collapsin response mediator protein 2) (CRMP-2) (Turned on after division 64 kDa protein) (TOAD-64)	572	Dpysl2
tr	Q6P6T6	Q6P6T6_RAT	0.622349	0.642025	0.346048	-0.0746	0.0704	0.145	Cathepsin D (EC 3.4.23.5)	407	Ctsd
sp	O35889	AFAD_RAT	0.848758	0.446826	0.346254	0.0327	-0.132	-0.165	Afadin (Afadin adherens junction formation factor) (Protein Af-6)	1829	Afdn
tr	Q6T487	Q6T487_RAT	0.702859	0.565634	0.346443	-0.0415	0.0627	0.104	Alpha-actinin-1 (Brain-specific alpha actinin 1 isoform)	914	Actn1
sp	O35274	NEB2_RAT	0.275544	0.0567265	0.346623	0.317	0.588	0.271	Neurabin-2 (Neurabin-II) (Neural tissue-specific F-actin-binding protein II) (PP1bp134) (Protein phosphatase 1 regulatory subunit 9B) (Spinophilin) (p130)	817	Ppp1r9b
tr	Q68FZ8	Q68FZ8_RAT	0.752058	0.523548	0.346935	0.0431	-0.0876	-0.131	Propionyl coenzyme A carboxylase, beta polypeptide (Propionyl coenzyme A carboxylase, beta polypeptide, isoform CRA_b) (Propionyl-CoA carboxylase beta chain, mitochondrial)	541	Pccb
tr	A0A0G2K079	A0A0G2K079_RAT	0.251846	0.824461	0.34695	0.282	0.0529	-0.229	Breast carcinoma-amplified sequence 1 homolog	347	Bcas1
sp	M0RC99	RAB5A_RAT	0.465897	0.824757	0.34722	0.213	-0.0638	-0.276	Ras-related protein Rab-5A (EC 3.6.5.2) (Small GTP-binding protein rab5)	215	Rab5a
sp	P0C0A1	VPS25_RAT	0.381399	0.0851199	0.347416	0.34	0.707	0.366	Vacuolar protein-sorting-associated protein 25 (ELL-associated protein of 20 kDa) (ESCRT-II complex subunit VPS25)	176	Vps25
tr	Q2I6B2	Q2I6B2_RAT	0.322404	0.0690553	0.347969	-0.122	-0.238	-0.116	V-type proton ATPase subunit a	832	Atp6v0a1
tr	B0K017	B0K017_RAT	0.190308	0.0369861	0.348356	0.156	0.265	0.109	ADP-ribosylhydrolase like 2 (ADP-ribosylhydrolase like 2 (Predicted))	370	Adprhl2
tr	B1H227	B1H227_RAT	0.115772	0.480568	0.348872	0.308	0.131	-0.176	LOC682908 protein (RCG31301, isoform CRA_a) (Regulator of chromosome condensation 1)	421	Rcc1
sp	P63012	RAB3A_RAT	0.578807	0.149546	0.348964	-0.093	-0.252	-0.159	Ras-related protein Rab-3A	220	Rab3a
tr	A0A0G2KAW7	A0A0G2KAW7_RAT	0.577418	0.69485	0.349724	0.102	-0.0714	-0.173	Eukaryotic translation initiation factor 4H	231	Eif4h
sp	P17256	KIME_RAT	0.918805	0.401874	0.349968	-0.0489	0.409	0.458	Mevalonate kinase (MK) (EC 2.7.1.36)	395	Mvk
sp	Q64057	AL7A1_RAT	0.99625	0.34869	0.350966	0.000462	0.094	0.0935	Alpha-aminoadipic semialdehyde dehydrogenase (Alpha-AASA dehydrogenase) (EC 1.2.1.31) (Aldehyde dehydrogenase family 7 member A1) (EC 1.2.1.3) (Antiquitin-1) (Betaine aldehyde dehydrogenase) (EC 1.2.1.8) (Delta1-piperideine-6-carboxylate dehydrogenase) (P6c dehydrogenase)	539	Aldh7a1
tr	Q4KLK7	Q4KLK7_RAT	0.897221	0.292825	0.35158	0.0651	0.544	0.479	NOP56 ribonucleoprotein (Nucleolar protein 5A) (RCG26515, isoform CRA_c)	588	Nop56
tr	Q56R18	Q56R18_RAT	0.160357	0.604205	0.351644	-0.356	-0.126	0.23	Importin subunit alpha	521	Kpna3
tr	A0A0G2JUG7	A0A0G2JUG7_RAT	0.454524	0.108575	0.351781	-0.0638	-0.144	-0.0801	IQ motif and SEC7 domain-containing protein 1	962	Iqsec1
tr	A0A0G2K059	A0A0G2K059_RAT	0.184835	0.666158	0.35193	-0.152	-0.0475	0.104	Calcium uniporter protein	310	Mcu
sp	Q5M7U6	ARP2_RAT	0.189368	0.675938	0.352793	-0.148	-0.0454	0.103	Actin-related protein 2 (Actin-like protein 2)	394	Actr2
tr	B2RZD6	B2RZD6_RAT	0.935316	0.394703	0.353506	0.0219	-0.234	-0.256	NDUFA4, mitochondrial complex-associated (Ndufa4 protein) (RCG28086, isoform CRA_a)	82	Ndufa4
tr	F1M953	F1M953_RAT	0.164724	0.032028	0.353658	0.332	0.547	0.216	75 kDa glucose-regulated protein (Heat shock 70 kDa protein 9) (Stress-70 protein, mitochondrial)	679	Hspa9
sp	P40112	PSB3_RAT	0.0704893	0.322135	0.353961	-0.655	-0.339	0.316	Proteasome subunit beta type-3 (EC 3.4.25.1) (Proteasome chain 13) (Proteasome component C10-II) (Proteasome theta chain)	205	Psmb3
tr	Q5RKG9	Q5RKG9_RAT	0.330756	0.0728585	0.354062	0.371	0.724	0.353	Eukaryotic translation initiation factor 4B	611	Eif4b
sp	P10362	SCG2_RAT	0.113769	0.467333	0.354628	1.78	0.781	-1	Secretogranin-2 (Chromogranin-C) (Secretogranin II) (SgII) [Cleaved into: Secretoneurin (SN); Manserin]	619	Scg2
sp	Q7TQ16	QCR8_RAT	0.0720129	0.327007	0.354751	-0.278	-0.143	0.135	Cytochrome b-c1 complex subunit 8 (Complex III subunit 8) (Complex III subunit VIII) (Low molecular mass ubiquinone-binding protein) (Ubiquinol-cytochrome c reductase complex 9.5 kDa protein) (Ubiquinol-cytochrome c reductase complex ubiquinone-binding protein QP-C)	82	Uqcrq
tr	Q6PCT9	Q6PCT9_RAT	0.11513	0.0216848	0.354962	-0.146	-0.228	-0.0821	26S proteasome non-ATPase regulatory subunit 6 (26S proteasome regulatory subunit RPN7)	389	Psmd6
tr	D3ZPU3	D3ZPU3_RAT	0.052016	0.249784	0.355004	-0.457	-0.255	0.202	Very-long-chain 3-oxoacyl-CoA reductase	290	Hsd17b12
sp	Q05175	BASP1_RAT	0.0623454	0.011367	0.355357	0.636	0.932	0.296	Brain acid soluble protein 1 (22 kDa neuronal tissue-enriched acidic protein) (Neuronal axonal membrane protein NAP-22)	220	Basp1
tr	A0A0G2K6I0	A0A0G2K6I0_RAT	0.837476	0.265521	0.356084	0.0724	0.404	0.332	40S ribosomal protein S15a	127	LOC691716
tr	F1M403	F1M403_RAT	0.156553	0.030532	0.356136	-0.214	-0.35	-0.136	Ubiquitin-conjugating enzyme E2O	1138	Ube2o
tr	G3V7J2	G3V7J2_RAT	0.51276	0.77978	0.356355	-0.0835	0.0354	0.119	Interferon-inducible double-stranded RNA-dependent protein kinase activator A (Protein kinase, interferon inducible double stranded RNA dependent activator, isoform CRA_b)	313	Prkra
sp	P32089	TXTP_RAT	0.0309764	0.15823	0.356826	-0.392	-0.24	0.152	Tricarboxylate transport protein, mitochondrial (Citrate transport protein) (CTP) (Solute carrier family 25 member 1) (Tricarboxylate carrier protein)	311	Slc25a1
sp	Q5U2N0	PYRG2_RAT	0.0371076	0.185645	0.356906	0.501	0.298	-0.203	CTP synthase 2 (EC 6.3.4.2) (CTP synthetase 2) (UTP--ammonia ligase 2)	586	Ctps2
sp	P10760	SAHH_RAT	0.940665	0.321736	0.356958	-0.00612	-0.0834	-0.0773	Adenosylhomocysteinase (AdoHcyase) (EC 3.3.1.1) (S-adenosyl-L-homocysteine hydrolase)	432	Ahcy
sp	P04636	MDHM_RAT	0.644401	0.179049	0.357054	-0.0915	-0.277	-0.185	Malate dehydrogenase, mitochondrial (EC 1.1.1.37)	338	Mdh2
tr	F1M8L1	F1M8L1_RAT	0.587179	0.156921	0.357342	0.115	0.312	0.197	Kinesin-like protein	704	Kif2a
sp	P62243	RS8_RAT	0.837914	0.267362	0.358104	-0.196	-1.09	-0.898	40S ribosomal protein S8	208	Rps8
tr	M0R544	M0R544_RAT	0.140678	0.541157	0.358688	0.331	0.131	-0.2	Glucosidase, alpha, acid, isoform CRA_a (Lysosomal alpha-glucosidase)	953	Gaa
tr	A0A0G2JY22	A0A0G2JY22_RAT	0.898921	0.300045	0.358788	-0.0171	-0.143	-0.126	Disco-interacting protein 2 homolog B	1573	Dip2b
sp	Q6AYQ8	FAHD1_RAT	0.896772	0.299388	0.359378	-0.0219	-0.18	-0.158	Acylpyruvase FAHD1, mitochondrial (EC 3.7.1.5) (Fumarylacetoacetate hydrolase domain-containing protein 1) (Oxaloacetate decarboxylase) (OAA decarboxylase) (EC 4.1.1.112)	221	Fahd1
tr	Q66H79	Q66H79_RAT	0.121781	0.48525	0.359854	-0.403	-0.173	0.229	Tripartite motif protein 32 (Tripartite motif-containing 32)	655	Trim32
tr	G3V758	G3V758_RAT	0.173272	0.62508	0.360482	0.407	0.14	-0.266	Contactin-2	1040	Cntn2
sp	O35814	STIP1_RAT	0.310719	0.0690184	0.360514	0.32	0.607	0.287	Stress-induced-phosphoprotein 1 (STI1) (Hsc70/Hsp90-organizing protein) (Hop)	543	Stip1
sp	P19686	GCYA1_RAT	0.976762	0.346759	0.360976	0.0153	0.507	0.491	Guanylate cyclase soluble subunit alpha-1 (GCS-alpha-1) (EC 4.6.1.2) (Guanylate cyclase soluble subunit alpha-3) (GCS-alpha-3) (Soluble guanylate cyclase large subunit)	690	Gucy1a1
sp	P02770	ALBU_RAT	0.895958	0.300733	0.361427	0.0265	0.215	0.189	Albumin	608	Alb
tr	F1LU48	F1LU48_RAT	0.0985031	0.410908	0.361773	-0.299	-0.142	0.158	Endoplasmic reticulum-golgi intermediate compartment 1	313	Ergic1
sp	O88656	ARC1B_RAT	0.293058	0.0646276	0.362109	0.19	0.354	0.164	Actin-related protein 2/3 complex subunit 1B (Arp2/3 complex 41 kDa subunit) (p41-ARC)	372	Arpc1b
sp	A0JPJ7	OLA1_RAT	0.822228	0.486249	0.362301	-0.0218	0.0684	0.0902	Obg-like ATPase 1	396	Ola1
sp	Q9EQS0	TALDO_RAT	0.250613	0.797662	0.362312	0.167	0.0361	-0.131	Transaldolase (EC 2.2.1.2)	337	Taldo1
sp	P07632	SODC_RAT	0.316328	0.0710016	0.362321	0.317	0.604	0.287	Superoxide dismutase [Cu-Zn] (EC 1.15.1.1)	154	Sod1
tr	D3ZDR2	D3ZDR2_RAT	0.711295	0.211227	0.363415	0.208	0.727	0.519	Charged multivesicular body protein 6 (Chromatin modifying protein 6 (Predicted))	200	Chmp6
sp	P31662	S6A17_RAT	0.583003	0.158618	0.363704	-0.077	-0.206	-0.129	Sodium-dependent neutral amino acid transporter SLC6A17 (Sodium-dependent neurotransmitter transporter NTT4) (Solute carrier family 6 member 17)	727	Slc6a17
sp	P00507	AATM_RAT	0.108673	0.440006	0.364508	-0.212	-0.0971	0.115	Aspartate aminotransferase, mitochondrial (mAspAT) (EC 2.6.1.1) (EC 2.6.1.7) (Fatty acid-binding protein) (FABP-1) (Glutamate oxaloacetate transaminase 2) (Kynurenine aminotransferase 4) (Kynurenine aminotransferase IV) (Kynurenine--oxoglutarate transaminase 4) (Kynurenine--oxoglutarate transaminase IV) (Plasma membrane-associated fatty acid-binding protein) (FABPpm) (Transaminase A)	430	Got2
tr	A0A0G2K1L8	A0A0G2K1L8_RAT	0.290204	0.0644264	0.364585	0.387	0.716	0.329	Brain acid soluble protein 1	219	Basp1
tr	Q6DGG9	Q6DGG9_RAT	0.0507718	0.237664	0.364593	0.709	0.403	-0.305	Calcium signal-modulating cyclophilin ligand (CAML)	295	Camlg
sp	P61354	RL27_RAT	0.457091	0.864486	0.364796	0.257	-0.0583	-0.315	60S ribosomal protein L27	136	Rpl27
tr	M0R5K9	M0R5K9_RAT	0.45034	0.112392	0.365454	-0.211	-0.466	-0.255	40S ribosomal protein S18	151	M0R5K9
tr	F1M3W5	F1M3W5_RAT	0.0225156	0.114945	0.365671	-0.207	-0.134	0.0737	Dmx-like 2	3056	Dmxl2
tr	D3ZRC4	D3ZRC4_RAT	0.793327	0.251328	0.366074	0.0628	0.283	0.221	Calcium-independent phospholipase A2-gamma (EC 3.1.1.5) (Intracellular membrane-associated calcium-independent phospholipase A2 gamma) (iPLA2-gamma) (Patatin-like phospholipase domain-containing protein 8)	776	Pnpla8
tr	D3ZCI5	D3ZCI5_RAT	0.718692	0.578032	0.36612	0.068	-0.105	-0.173	Syntaxin-binding protein 6	210	Stxbp6
tr	F1MAA7	F1MAA7_RAT	0.812237	0.49928	0.36652	-0.133	0.383	0.516	Laminin subunit gamma 1	1607	Lamc1
tr	O89035	O89035_RAT	0.231754	0.751365	0.366787	-0.276	-0.0708	0.205	Mitochondrial dicarboxylate carrier (Solute carrier family 25 (Mitochondrial carrier dicarboxylate transporter), member 10) (Solute carrier family 25 (Mitochondrial carrier; dicarboxylate transporter), member 10, isoform CRA_b) (Solute carrier family 25 member 10)	286	Slc25a10
sp	Q9WTW8	S23A2_RAT	0.219631	0.725016	0.366807	-0.398	-0.11	0.288	Solute carrier family 23 member 2 (Na(+)/L-ascorbic acid transporter 2) (Sodium-dependent vitamin C transporter 2)	647	Slc23a2
sp	P18484	AP2A2_RAT	0.0237725	0.120282	0.36708	-0.201	-0.129	0.0719	AP-2 complex subunit alpha-2 (100 kDa coated vesicle protein C) (Adaptor protein complex AP-2 subunit alpha-2) (Adaptor-related protein complex 2 subunit alpha-2) (Alpha-adaptin C) (Alpha2-adaptin) (Clathrin assembly protein complex 2 alpha-C large chain) (Plasma membrane adaptor HA2/AP2 adaptin alpha C subunit)	938	Ap2a2
sp	Q1WIM3	CADM3_RAT	0.493483	0.127805	0.367549	0.129	0.301	0.172	Cell adhesion molecule 3 (Immunoglobulin superfamily member 4B) (IgSF4B) (Nectin-like protein 1) (NECL-1)	396	Cadm3
sp	Q63525	NUDC_RAT	0.2989	0.0674812	0.367578	0.436	0.811	0.376	Nuclear migration protein nudC (Nuclear distribution protein C homolog) (c15)	332	Nudc
sp	Q6GMN2	BAIP2_RAT	0.950445	0.400121	0.367978	0.00629	-0.0865	-0.0928	Brain-specific angiogenesis inhibitor 1-associated protein 2 (BAI-associated protein 2) (BAI1-associated protein 2) (Insulin receptor substrate protein of 53 kDa) (IRSp53) (Insulin receptor substrate p53) (Insulin receptor tyrosine kinase substrate protein p53)	535	Baiap2
tr	D3ZF03	D3ZF03_RAT	0.510874	0.80023	0.368104	0.118	-0.0449	-0.162	Apoptosis-inducing factor, mitochondria-associated 3	604	Aifm3
tr	Q6P136	Q6P136_RAT	0.465272	0.118552	0.368539	0.14	0.314	0.174	Hyou1 protein (Hypoxia up-regulated 1, isoform CRA_a) (Hypoxia up-regulated protein 1)	998	Hyou1
sp	Q6PEC0	AP4A_RAT	0.369885	0.0883342	0.369149	0.698	1.4	0.699	Bis(5'-nucleosyl)-tetraphosphatase [asymmetrical] (EC 3.6.1.17) (Diadenosine 5',5'''-P1,P4-tetraphosphate asymmetrical hydrolase) (Ap4A hydrolase) (Ap4Aase) (Diadenosine tetraphosphatase) (Nucleoside diphosphate-linked moiety X motif 2) (Nudix motif 2)	147	Nudt2
tr	Q6IRF8	Q6IRF8_RAT	0.241304	0.0525423	0.369217	-0.218	-0.383	-0.165	ATPase, H+ transporting, lysosomal accessory protein 1 (ATPase, H+ transporting, lysosomal accessory protein 1, isoform CRA_a) (V-type proton ATPase subunit S1)	463	Atp6ap1
tr	Q5XIU4	Q5XIU4_RAT	0.888859	0.304216	0.369927	0.0336	0.253	0.22	B-cell receptor-associated protein (BCR-associated protein)	241	Bcap29
sp	Q64620	PPP6_RAT	0.150705	0.55373	0.370032	-0.223	-0.0882	0.135	Serine/threonine-protein phosphatase 6 catalytic subunit (PP6C) (EC 3.1.3.16) (Protein phosphatase V) (PP-V)	305	Ppp6c
sp	Q499N5	ACSF2_RAT	0.728347	0.224109	0.371179	0.0354	0.128	0.0927	Medium-chain acyl-CoA ligase ACSF2, mitochondrial (EC 6.2.1.2)	615	Acsf2
tr	G3V826	G3V826_RAT	0.0198859	0.100369	0.371659	2.54	1.67	-0.866	Transketolase (Transketolase, isoform CRA_a)	655	Tkt
tr	A0A0G2JZ27	A0A0G2JZ27_RAT	0.151633	0.553958	0.371761	0.25	0.0989	-0.151	FH2 domain-containing protein	1201	A0A0G2JZ27
tr	G3V784	G3V784_RAT	0.680537	0.20316	0.37193	-0.129	-0.412	-0.283	ADP-dependent glucokinase (ADP-dependent glucokinase, isoform CRA_a)	496	Adpgk
sp	P07335	KCRB_RAT	0.121294	0.0244534	0.372389	0.266	0.413	0.147	Creatine kinase B-type (EC 2.7.3.2) (B-CK) (Creatine kinase B chain) (Creatine phosphokinase M-type) (CPK-B)	381	Ckb
tr	F1M8P2	F1M8P2_RAT	0.866181	0.294272	0.372824	0.0785	0.501	0.423	Zyg-11 family member B, cell cycle regulator	757	Zyg11b
tr	D3ZL30	D3ZL30_RAT	0.291743	0.860994	0.373153	0.867	0.14	-0.727	Non-specific serine/threonine protein kinase (EC 2.7.11.1)	1305	Mast3
tr	E9PT53	E9PT53_RAT	0.164016	0.0342246	0.373282	-0.169	-0.274	-0.105	Wolfram syndrome 1 homolog (Human) (Wolframin ER transmembrane glycoprotein)	890	Wfs1
sp	Q02769	FDFT_RAT	0.0946693	0.385669	0.373973	-0.2	-0.0989	0.101	Squalene synthase (SQS) (SS) (EC 2.5.1.21) (FPP:FPP farnesyltransferase) (Farnesyl-diphosphate farnesyltransferase)	416	Fdft1
sp	B5DF91	ELAV1_RAT	0.288046	0.852443	0.374233	-0.641	-0.109	0.532	ELAV-like protein 1 (Hu-antigen R) (HuR)	326	Elavl1
tr	G3V6S2	G3V6S2_RAT	0.577285	0.162792	0.37612	-0.0617	-0.161	-0.0991	Citrate hydro-lyase (EC 4.2.1.3) (Cytoplasmic aconitate hydratase) (Iron-responsive element-binding protein 1)	889	Aco1
sp	P23711	HMOX2_RAT	0.768152	0.246908	0.376759	0.0232	0.094	0.0708	Heme oxygenase 2 (HO-2) (EC 1.14.14.18)	315	Hmox2
tr	F1LT36	F1LT36_RAT	0.828925	0.277855	0.377023	-0.0305	-0.157	-0.127	Ribosomal protein S10-like 1	165	Rps10l1
tr	G3V6I5	G3V6I5_RAT	0.727926	0.584299	0.377131	0.053	-0.0838	-0.137	DnaJ heat shock protein family (Hsp40) member A3	429	Dnaja3
sp	P14046	A1I3_RAT	0.0651646	0.281988	0.37783	-0.444	-0.245	0.199	Alpha-1-inhibitor 3 (Alpha-1-inhibitor 3 variant II) (Alpha-1-inhibitor III)	1477	A1i3
tr	Q6PDW1	Q6PDW1_RAT	0.265919	0.804335	0.378021	0.261	0.0566	-0.205	40S ribosomal protein S12	132	Rps12
sp	Q9ERH3	WDR7_RAT	0.0322333	0.153021	0.378231	-0.184	-0.115	0.0688	WD repeat-containing protein 7 (TGF-beta resistance-associated protein TRAG)	1488	Wdr7
tr	B5DEI0	B5DEI0_RAT	0.474723	0.125731	0.378322	0.322	0.721	0.399	Pcyox1l protein (Prenylcysteine oxidase 1-like)	494	Pcyox1l
sp	P06686	AT1A2_RAT	0.522747	0.143096	0.378409	-0.108	-0.259	-0.151	Sodium/potassium-transporting ATPase subunit alpha-2 (Na(+)/K(+) ATPase alpha-2 subunit) (EC 7.2.2.13) (Na(+)/K(+) ATPase alpha(+) subunit) (Sodium pump subunit alpha-2)	1020	Atp1a2
sp	Q6P6S0	SNP47_RAT	0.707775	0.21951	0.378428	-0.218	-0.739	-0.52	Synaptosomal-associated protein 47 (SNAP-47) (Synaptosomal-associated 47 kDa protein)	419	Snap47
tr	F1LSQ0	F1LSQ0_RAT	0.413117	0.947687	0.378466	-0.204	0.0161	0.22	FAS-associated factor 1	613	Faf1
sp	Q4V7C6	GUAA_RAT	0.186428	0.631712	0.378919	0.155	0.054	-0.101	GMP synthase [glutamine-hydrolyzing] (EC 6.3.5.2) (GMP synthetase) (Glutamine amidotransferase)	693	Gmps
sp	P61212	ARL1_RAT	0.872284	0.303174	0.379411	-0.0346	-0.227	-0.192	ADP-ribosylation factor-like protein 1	181	Arl1
tr	G3V6I2	G3V6I2_RAT	0.0541521	0.240139	0.37949	-0.316	-0.182	0.134	Adenylate cyclase type 3 (EC 4.6.1.1)	1144	Adcy3
tr	F7EN52	F7EN52_RAT	0.872684	0.303553	0.379596	-0.053	-0.349	-0.296	Cyp46a1 protein (Cytochrome P450, family 46, subfamily a, polypeptide 1)	500	Cyp46a1
sp	P83868	TEBP_RAT	0.364968	0.0899944	0.379641	0.265	0.521	0.256	Prostaglandin E synthase 3 (EC 5.3.99.3) (Cytosolic prostaglandin E2 synthase) (cPGES) (Hsp90 co-chaperone) (Progesterone receptor complex p23) (Telomerase-binding protein p23)	160	Ptges3
sp	Q5RJR8	LRC59_RAT	0.96325	0.404646	0.380446	0.00906	-0.167	-0.176	Leucine-rich repeat-containing protein 59 (Protein p34) [Cleaved into: Leucine-rich repeat-containing protein 59, N-terminally processed]	307	Lrrc59
tr	D3ZV50	D3ZV50_RAT	0.891389	0.315127	0.380855	-0.0409	-0.308	-0.267	40S ribosomal protein S9	194	D3ZV50
tr	Q6AY58	Q6AY58_RAT	0.702848	0.219151	0.381321	0.0507	0.169	0.118	B-cell receptor-associated protein (BCR-associated protein)	245	Bcap31
tr	D3ZD73	D3ZD73_RAT	0.539485	0.786105	0.381717	0.0524	-0.023	-0.0754	RNA helicase (EC 3.6.4.13)	483	Ddx6
tr	Q63910	Q63910_RAT	0.561977	0.75984	0.381734	-0.0912	0.0478	0.139	Alpha globin (Globin c1) (Hemoglobin alpha, adult chain 3) (RCG33691)	142	Hba-a3
tr	B2RYD7	B2RYD7_RAT	0.332351	0.919566	0.381922	-0.511	-0.052	0.459	Dolichyl-diphosphooligosaccharide--protein glycotransferase (EC 2.4.99.18)	824	Stt3b
sp	P50137	TKT_RAT	0.14239	0.516348	0.38208	-0.136	-0.0576	0.0783	Transketolase (TK) (EC 2.2.1.1)	623	Tkt
sp	Q63377	AT1B3_RAT	0.976214	0.397842	0.382249	0.0032	-0.0925	-0.0957	Sodium/potassium-transporting ATPase subunit beta-3 (Sodium/potassium-dependent ATPase subunit beta-3) (ATPB-3) (CD antigen CD298)	279	Atp1b3
sp	B0BNN3	CAH1_RAT	0.802996	0.268853	0.382732	0.076	0.346	0.27	Carbonic anhydrase 1 (EC 4.2.1.1) (Carbonate dehydratase I) (Carbonic anhydrase I) (CA-I)	261	Ca1
sp	Q8K4Y5	LGI1_RAT	0.903335	0.449201	0.382892	0.0158	-0.0999	-0.116	Leucine-rich glioma-inactivated protein 1	557	Lgi1
sp	P19490	GRIA1_RAT	0.538264	0.151075	0.382982	-0.478	-1.16	-0.684	Glutamate receptor 1 (GluR-1) (AMPA-selective glutamate receptor 1) (GluR-A) (GluR-K1) (Glutamate receptor ionotropic, AMPA 1) (GluA1)	907	Gria1
tr	D3Z955	D3Z955_RAT	0.529512	0.800625	0.383441	-0.126	0.0503	0.177	Phosphoglucomutase 2-like 1 (RCG40012, isoform CRA_a)	621	Pgm2l1
sp	Q68FX1	MPI_RAT	0.492939	0.134701	0.384189	-0.137	-0.312	-0.175	Mannose-6-phosphate isomerase (EC 5.3.1.8) (Phosphohexomutase) (Phosphomannose isomerase) (PMI)	423	Mpi
tr	D4A857	D4A857_RAT	0.337239	0.0832147	0.385657	-0.142	-0.27	-0.128	Importin 9 (Importin 9 (Predicted))	1041	Ipo9
tr	A0A0G2JZH8	A0A0G2JZH8_RAT	0.356382	0.0891513	0.385767	0.268	0.519	0.251	Dihydrolipoamide acetyltransferase component of pyruvate dehydrogenase complex (EC 2.3.1.-)	502	Pdhx
tr	D3ZBW5	D3ZBW5_RAT	0.0812089	0.0167026	0.38577	0.443	0.652	0.208	Small membrane A-kinase anchor protein	107	LOC685203
tr	D3ZM21	D3ZM21_RAT	0.251449	0.764022	0.38582	-0.187	-0.0476	0.14	Catechol-O-methyltransferase domain containing 1 (Predicted), isoform CRA_a (Catechol-O-methyltransferase domain-containing 1)	262	Comtd1
tr	Q4FZU0	Q4FZU0_RAT	0.0795281	0.324679	0.386087	0.846	0.451	-0.395	Acid phosphatase 6, lysophosphatidic	413	Acp6
sp	P53987	MOT1_RAT	0.493314	0.135691	0.386171	-0.133	-0.301	-0.169	Monocarboxylate transporter 1 (MCT 1) (Solute carrier family 16 member 1)	494	Slc16a1
tr	Q5RK08	Q5RK08_RAT	0.80118	0.534011	0.387473	-0.029	0.0722	0.101	Glioblastoma amplified sequence (Nipsnap homolog 2)	281	Nipsnap2
tr	F1LMR7	F1LMR7_RAT	0.996518	0.390678	0.388397	0.000531	-0.106	-0.107	Dipeptidyl aminopeptidase-like protein 6	803	Dpp6
tr	G3V8I4	G3V8I4_RAT	0.671285	0.209441	0.388589	0.239	0.73	0.492	Syntaxin 4A (Placental), isoform CRA_a (Syntaxin-4)	298	Stx4
sp	Q63610	TPM3_RAT	0.102486	0.0215936	0.38863	0.652	0.98	0.328	Tropomyosin alpha-3 chain (Gamma-tropomyosin) (Tropomyosin-3) (Tropomyosin-5)	248	Tpm3
tr	G3V8T5	G3V8T5_RAT	0.320439	0.888695	0.388727	-0.175	-0.024	0.151	RuvB-like helicase (EC 3.6.4.12)	463	Ruvbl2
sp	P04642	LDHA_RAT	0.182462	0.609024	0.388805	-0.155	-0.0573	0.0977	L-lactate dehydrogenase A chain (LDH-A) (EC 1.1.1.27) (LDH muscle subunit) (LDH-M)	332	Ldha
tr	F1LPP6	F1LPP6_RAT	0.267114	0.0635587	0.389561	0.208	0.367	0.159	A-kinase anchor protein 5	714	Akap5
tr	Q5U2R9	Q5U2R9_RAT	0.134649	0.486019	0.389996	-0.547	-0.244	0.303	Sec1 family domain-containing 2 (Similar to Sec1 family domain containing protein 2 (Syntaxin binding protein 1-like 1) (Neuronal Sec1))	684	Scfd2
tr	F1M8K0	F1M8K0_RAT	0.0310412	0.142143	0.390837	0.73	0.466	-0.263	Alpha-dystroglycan (Beta-dystroglycan) (Dystroglycan) (Dystrophin-associated glycoprotein 1)	893	Dag1
sp	P61589	RHOA_RAT	0.651302	0.677119	0.391442	0.0673	-0.062	-0.129	Transforming protein RhoA (EC 3.6.5.2)	193	Rhoa
tr	Q6IRH7	Q6IRH7_RAT	0.791101	0.54762	0.391654	0.0523	-0.12	-0.172	Caseinolytic peptidase B protein homolog (ClpB caseinolytic peptidase B homolog (E. coli)) (RCG39494, isoform CRA_a)	677	Clpb
sp	P97532	THTM_RAT	0.634541	0.695946	0.392568	0.0909	-0.0746	-0.165	3-mercaptopyruvate sulfurtransferase (MST) (EC 2.8.1.2)	297	Mpst
sp	Q9Z269	VAPB_RAT	0.582043	0.173597	0.393204	-0.0736	-0.189	-0.115	Vesicle-associated membrane protein-associated protein B (VAMP-B) (VAMP-associated protein B) (VAP-B)	243	Vapb
sp	Q920Q0	PALM_RAT	0.135696	0.484897	0.393434	0.462	0.207	-0.255	Paralemmin-1 (Paralemmin)	383	Palm
sp	P03889	NU1M_RAT	0.878958	0.318982	0.393515	-0.0207	-0.138	-0.118	NADH-ubiquinone oxidoreductase chain 1 (EC 7.1.1.2) (NADH dehydrogenase subunit 1)	318	Mtnd1
sp	P30835	PFKAL_RAT	0.13162	0.47367	0.393572	-0.173	-0.0787	0.0941	ATP-dependent 6-phosphofructokinase, liver type (ATP-PFK) (PFK-L) (EC 2.7.1.11) (6-phosphofructokinase type B) (Phosphofructo-1-kinase isozyme B) (PFK-B) (Phosphohexokinase)	780	Pfkl
sp	P97612	FAAH1_RAT	0.10747	0.404847	0.393773	-0.669	-0.33	0.338	Fatty-acid amide hydrolase 1 (EC 3.5.1.99) (Anandamide amidase) (Anandamide amidohydrolase 1) (Fatty acid ester hydrolase) (EC 3.1.1.-) (Oleamide hydrolase 1)	579	Faah
sp	P62775	MTPN_RAT	0.629958	0.703026	0.394207	0.107	-0.0846	-0.192	Myotrophin (Granule cell differentiation protein) (Protein V-1)	118	Mtpn
tr	B0BNK1	B0BNK1_RAT	0.939377	0.356105	0.394813	-0.0132	-0.163	-0.15	RAB5C, member RAS oncogene family (RCG32615, isoform CRA_a) (Rab5c protein)	216	Rab5c
sp	P23965	ECI1_RAT	0.644447	0.201387	0.395089	-0.0859	-0.246	-0.16	Enoyl-CoA delta isomerase 1, mitochondrial (MECI) (EC 5.3.3.8) (3,2-trans-enoyl-CoA isomerase) (Delta(3),Delta(2)-enoyl-CoA isomerase) (D3,D2-enoyl-CoA isomerase) (Dodecenoyl-CoA isomerase)	289	Eci1
sp	O35095	NCDN_RAT	0.0749758	0.0158806	0.395339	-0.187	-0.271	-0.084	Neurochondrin (Neurite outgrowth-related protein from the rat brain) (Norbin)	729	Ncdn
tr	D3ZZQ0	D3ZZQ0_RAT	0.815039	0.285074	0.395448	-0.0377	-0.177	-0.139	Similar to Traf2 and NCK interacting kinase, splice variant 4 (Predicted), isoform CRA_a (TRAF2 and NCK-interacting kinase)	1354	Tnik
tr	D4A4P4	D4A4P4_RAT	0.709749	0.6259	0.39596	-0.111	0.146	0.257	FAD synthase (EC 2.7.7.2) (FAD pyrophosphorylase) (FMN adenylyltransferase) (Flavin adenine dinucleotide synthase)	490	Flad1
tr	M0R7G4	M0R7G4_RAT	0.969919	0.416278	0.396001	0.0286	-0.626	-0.655	MICOS complex subunit	196	Apoo
tr	F1LS86	F1LS86_RAT	0.505481	0.849186	0.396159	-0.282	0.0798	0.362	Isoleucyl-tRNA synthetase (EC 6.1.1.5)	1262	Iars
sp	Q5M7W7	SYPM_RAT	0.0385516	0.169794	0.396364	-0.895	-0.559	0.336	Probable proline--tRNA ligase, mitochondrial (EC 6.1.1.15) (Prolyl-tRNA synthetase) (ProRS)	475	Pars2
tr	D4A9Q5	D4A9Q5_RAT	0.696427	0.639161	0.396382	0.0839	-0.101	-0.185	Carboxypeptidase M (Carboxypeptidase M (Predicted))	443	Cpm
tr	D3ZVB7	D3ZVB7_RAT	0.948884	0.363681	0.3966	0.0236	0.342	0.318	Mimecan (Osteoglycin)	298	Ogn
sp	P11348	DHPR_RAT	0.614918	0.722897	0.396983	0.183	-0.128	-0.311	Dihydropteridine reductase (EC 1.5.1.34) (HDHPR) (Quinoid dihydropteridine reductase)	241	Qdpr
tr	A0A0G2K642	A0A0G2K642_RAT	0.779439	0.565057	0.397658	0.0499	-0.103	-0.153	3-ketoacyl-CoA thiolase, mitochondrial	396	Acaa2
tr	A0A0G2JZX5	A0A0G2JZX5_RAT	0.500493	0.143445	0.397779	-0.0734	-0.166	-0.0927	IQ motif and Sec7 domain ArfGEF 2	949	Iqsec2
tr	F1LP82	F1LP82_RAT	0.239804	0.0576169	0.398255	-0.145	-0.247	-0.102	Ras-related protein Rab-2A	206	Rab2a
sp	Q8VHX0	CCG3_RAT	0.0992797	0.375924	0.398287	-0.732	-0.375	0.357	Voltage-dependent calcium channel gamma-3 subunit (Neuronal voltage-gated calcium channel gamma-3 subunit) (Transmembrane AMPAR regulatory protein gamma-3) (TARP gamma-3)	315	Cacng3
tr	A0A0G2JWL3	A0A0G2JWL3_RAT	0.106124	0.023184	0.398388	-0.25	-0.374	-0.125	Neurofibromin	2784	Nf1
tr	M0RD99	M0RD99_RAT	0.350941	0.925051	0.398751	-0.23	-0.0228	0.208	60S ribosomal protein L30	115	Rpl30l1
sp	P62628	DLRB1_RAT	0.562196	0.784349	0.398767	0.274	-0.128	-0.402	Dynein light chain roadblock-type 1 (Bithoraxoid-like protein) (BLP) (robl/LC7-like protein) (Dynein light chain 2A, cytoplasmic) (Dynein-associated protein Km23)	96	Dynlrb1
tr	B1WC49	B1WC49_RAT	0.922147	0.349645	0.399274	-0.0103	-0.101	-0.0902	Api5 protein (Apoptosis inhibitor 5) (RCG26895, isoform CRA_b)	504	Api5
tr	F1M324	F1M324_RAT	0.584558	0.760768	0.400149	0.451	-0.25	-0.701	Phosphoinositide phospholipase C (EC 3.1.4.11)	1001	Plcl2
sp	P49803	RGS7_RAT	0.514563	0.844199	0.400512	0.107	-0.0321	-0.139	Regulator of G-protein signaling 7 (RGS7)	477	Rgs7
sp	Q5XII9	MFR1L_RAT	0.294123	0.823238	0.401256	0.193	0.0401	-0.153	Mitochondrial fission regulator 1-like	289	Mtfr1l
sp	P08461	ODP2_RAT	0.393921	0.106831	0.402807	0.0971	0.192	0.0953	Dihydrolipoyllysine-residue acetyltransferase component of pyruvate dehydrogenase complex, mitochondrial (EC 2.3.1.12) (70 kDa mitochondrial autoantigen of primary biliary cirrhosis) (PBC) (Dihydrolipoamide acetyltransferase component of pyruvate dehydrogenase complex) (Pyruvate dehydrogenase complex component E2) (PDC-E2) (PDCE2)	632	Dlat
sp	P15800	LAMB2_RAT	0.805748	0.54908	0.402938	0.13	-0.32	-0.45	Laminin subunit beta-2 (Laminin chain B3) (Laminin-11 subunit beta) (Laminin-14 subunit beta) (Laminin-15 subunit beta) (Laminin-3 subunit beta) (Laminin-4 subunit beta) (Laminin-7 subunit beta) (Laminin-9 subunit beta) (S-laminin subunit beta) (S-LAM beta)	1801	Lamb2
sp	E9PSK7	JIP3_RAT	0.940493	0.444649	0.403339	0.0081	-0.0841	-0.0922	C-Jun-amino-terminal kinase-interacting protein 3 (JIP-3) (JNK-interacting protein 3) (JNK MAP kinase scaffold protein 3)	1322	Mapk8ip3
tr	Q5XI39	Q5XI39_RAT	0.111226	0.405966	0.403478	1.09	0.546	-0.549	Crystallin zeta-like 1 (Crystallin, zeta (Quinone reductase)-like 1)	348	Cryzl1
tr	F1M0J7	F1M0J7_RAT	0.17472	0.570425	0.404599	0.267	0.108	-0.159	Prickle planar cell polarity protein 2 (Prickle-like 2 (Drosophila) (Predicted))	847	Prickle2
sp	Q5XI78	ODO1_RAT	0.633377	0.713943	0.404685	-0.0428	0.0328	0.0756	2-oxoglutarate dehydrogenase, mitochondrial (EC 1.2.4.2) (2-oxoglutarate dehydrogenase complex component E1) (OGDC-E1) (Alpha-ketoglutarate dehydrogenase)	1023	Ogdh
tr	F1LNP8	F1LNP8_RAT	0.823046	0.536953	0.404863	-0.0548	0.153	0.207	Nectin cell adhesion molecule 1 (Poliovirus receptor-related 1)	515	Nectin1
sp	P97610	SYT12_RAT	0.519683	0.154212	0.405029	0.134	0.309	0.175	Synaptotagmin-12 (Synaptotagmin XII) (SytXII) (Synaptotagmin-related gene 1 protein) (Srg1)	421	Syt12
sp	P35213	1433B_RAT	0.516733	0.153504	0.406027	0.0928	0.212	0.12	14-3-3 protein beta/alpha (Prepronerve growth factor RNH-1) (Protein kinase C inhibitor protein 1) (KCIP-1) [Cleaved into: 14-3-3 protein beta/alpha, N-terminally processed]	246	Ywhab
tr	B0BN63	B0BN63_RAT	0.939395	0.366676	0.406162	0.0108	0.131	0.12	Activator of Hsp90 ATPase activity 1 (LOC681996 protein) (RCG20659, isoform CRA_b)	338	Ahsa1
sp	P62260	1433E_RAT	0.927147	0.359311	0.406483	0.0092	0.0941	0.0849	14-3-3 protein epsilon (14-3-3E) (Mitochondrial import stimulation factor L subunit) (MSF L)	255	Ywhae
sp	P01946	HBA_RAT	0.978102	0.391903	0.40649	-0.00448	-0.142	-0.138	Hemoglobin subunit alpha-1/2 (Alpha-1/2-globin) (Hemoglobin alpha-1/2 chain)	142	Hba1
sp	Q62991	SCFD1_RAT	0.0935282	0.0208438	0.406772	0.479	0.704	0.225	Sec1 family domain-containing protein 1 (SLY1 homolog) (Sly1p) (Syntaxin-binding protein 1-like 2) (Vesicle transport-related protein Ra410)	637	Scfd1
sp	P56571	ES1_RAT	0.0931084	0.349217	0.406938	0.183	0.0971	-0.0856	ES1 protein homolog, mitochondrial	266	P56571
tr	D4A0A1	D4A0A1_RAT	0.654252	0.213995	0.408612	0.057	0.163	0.106	SOGA family member 3	944	Soga3
sp	Q9Z214	HOME1_RAT	0.368329	0.100186	0.409188	0.192	0.368	0.176	Homer protein homolog 1 (PSD-Zip45) (VASP/Ena-related gene up-regulated during seizure and LTP 1) (Vesl-1)	366	Homer1
sp	Q62952	DPYL3_RAT	0.829492	0.304015	0.409261	0.0548	0.268	0.213	Dihydropyrimidinase-related protein 3 (DRP-3) (Collapsin response mediator protein 4) (CRMP-4) (TOAD-64/Ulip/CRMP) (TUC-4b)	570	Dpysl3
tr	D3Z9N6	D3Z9N6_RAT	0.62725	0.726835	0.409327	-0.25	0.179	0.429	Versican core protein	1473	Vcan
sp	P35435	ATPG_RAT	0.600728	0.756282	0.409776	0.0666	-0.0393	-0.106	ATP synthase subunit gamma, mitochondrial (ATP synthase F1 subunit gamma) (F-ATPase gamma subunit)	273	Atp5f1c
sp	Q56AP7	CRBN_RAT	0.0982352	0.361797	0.410016	-1.2	-0.629	0.567	Protein cereblon	445	Crbn
sp	P21575	DYN1_RAT	0.214068	0.650993	0.411213	-0.114	-0.0401	0.0737	Dynamin-1 (EC 3.6.5.5) (B-dynamin) (D100) (Dynamin, brain)	864	Dnm1
sp	P43278	H10_RAT	0.638376	0.717827	0.41136	0.178	-0.137	-0.315	Histone H1.0 (Histone H1') (Histone H1(0)) [Cleaved into: Histone H1.0, N-terminally processed]	194	H1-0
sp	Q76EQ0	SRR_RAT	0.586069	0.775177	0.411558	-0.238	0.124	0.362	Serine racemase (EC 5.1.1.18) (D-serine ammonia-lyase) (D-serine dehydratase) (EC 4.3.1.18) (L-serine ammonia-lyase) (L-serine dehydratase) (EC 4.3.1.17)	333	Srr
sp	P38659	PDIA4_RAT	0.329254	0.0878877	0.411558	0.486	0.892	0.406	Protein disulfide-isomerase A4 (EC 5.3.4.1) (Calcium-binding protein 2) (CaBP2) (Endoplasmic reticulum resident protein 70) (ER protein 70) (ERp70) (Endoplasmic reticulum resident protein 72) (ER protein 72) (ERp-72) (ERp72)	643	Pdia4
sp	P05065	ALDOA_RAT	0.932511	0.460091	0.41234	0.00926	-0.0818	-0.0911	Fructose-bisphosphate aldolase A (EC 4.1.2.13) (Muscle-type aldolase)	364	Aldoa
sp	O88377	PI42B_RAT	0.105839	0.381425	0.41277	0.224	0.116	-0.108	Phosphatidylinositol 5-phosphate 4-kinase type-2 beta (EC 2.7.1.149) (1-phosphatidylinositol 5-phosphate 4-kinase 2-beta) (Diphosphoinositide kinase 2-beta) (Phosphatidylinositol 5-phosphate 4-kinase type II beta) (PI(5)P 4-kinase type II beta) (PIP4KII-beta) (Phosphatidylinositol-phosphate kinase IIgamma) (PIPKIIgamma) (PtdIns(5)P-4-kinase isoform 2-beta)	416	Pip4k2b
sp	Q62761	KC1G1_RAT	0.669	0.688159	0.412803	0.148	-0.139	-0.286	Casein kinase I isoform gamma-1 (CKI-gamma 1) (EC 2.7.11.1)	390	Csnk1g1
sp	Q9JLA3	UGGG1_RAT	0.0819853	0.309577	0.413273	-0.287	-0.16	0.127	UDP-glucose:glycoprotein glucosyltransferase 1 (UGT1) (rUGT1) (EC 2.4.1.-) (UDP--Glc:glycoprotein glucosyltransferase) (UDP-glucose ceramide glucosyltransferase-like 1)	1551	Uggt1
sp	P22062	PIMT_RAT	0.0905427	0.335748	0.413409	0.268	0.146	-0.123	Protein-L-isoaspartate(D-aspartate) O-methyltransferase (PIMT) (EC 2.1.1.77) (L-isoaspartyl protein carboxyl methyltransferase) (Protein L-isoaspartyl/D-aspartyl methyltransferase) (Protein-beta-aspartate methyltransferase)	227	Pcmt1
tr	Q6IMX4	Q6IMX4_RAT	0.219563	0.659477	0.413686	0.383	0.133	-0.25	Phosphatidic acid phosphatase type 2B (Phosphatidic acid phosphatase type 2B, isoform CRA_b) (Phospholipid phosphatase 3)	312	Plpp3
sp	P08050	CXA1_RAT	0.591369	0.772953	0.414238	0.087	-0.0465	-0.133	Gap junction alpha-1 protein (Connexin-43) (Cx43) (Gap junction 43 kDa heart protein)	382	Gja1
sp	Q9JJW1	TSN2_RAT	0.9781	0.429437	0.414291	0.00581	-0.17	-0.176	Tetraspanin-2 (Tspan-2)	221	Tspan2
tr	F1M7K7	F1M7K7_RAT	0.703291	0.241361	0.414614	-0.0434	-0.138	-0.0942	Voltage-dependent calcium channel gamma-8 subunit	421	Cacng8
tr	Q6IMZ3	Q6IMZ3_RAT	0.281914	0.0737911	0.415523	0.178	0.312	0.133	Annexin	673	Anxa6
tr	A0A0G2JUQ5	A0A0G2JUQ5_RAT	0.61842	0.745506	0.415993	-0.0684	0.0444	0.113	Phosphatidylinositol binding clathrin assembly protein, isoform CRA_d (Phosphatidylinositol-binding clathrin assembly protein)	640	Picalm
tr	A0A0G2K2M9	A0A0G2K2M9_RAT	0.597915	0.768463	0.416279	-0.25	0.139	0.388	Serine/arginine repetitive matrix 2	2707	Srrm2
tr	F1LPV8	F1LPV8_RAT	0.819217	0.30441	0.41696	0.156	0.72	0.564	Succinate--CoA ligase [GDP-forming] subunit beta, mitochondrial (EC 6.2.1.4) (GTP-specific succinyl-CoA synthetase subunit beta) (G-SCS) (GTPSCS) (Succinyl-CoA synthetase beta-G chain) (SCS-betaG)	431	Suclg2
tr	D3ZC56	D3ZC56_RAT	0.811964	0.300424	0.41707	-0.048	-0.214	-0.166	Dystonin	7512	Dst
sp	Q68FW9	CSN3_RAT	0.372765	0.104324	0.417378	-0.113	-0.216	-0.103	COP9 signalosome complex subunit 3 (SGN3) (Signalosome subunit 3)	423	Cops3
sp	D3ZDK7	PGP_RAT	0.32824	0.089403	0.418182	0.465	0.848	0.382	Glycerol-3-phosphate phosphatase (G3PP) (EC 3.1.3.21) (Aspartate-based ubiquitous Mg(2+)-dependent phosphatase) (AUM) (EC 3.1.3.48) (Phosphoglycolate phosphatase) (PGP)	321	Pgp
tr	A0A0G2K9Q6	A0A0G2K9Q6_RAT	0.527402	0.163955	0.418998	-0.0645	-0.147	-0.083	Calcium-transporting ATPase (EC 7.2.2.10)	1258	Atp2b3
sp	P63245	RACK1_RAT	0.595121	0.775999	0.419458	-0.0582	0.031	0.0893	Receptor of activated protein C kinase 1 (Guanine nucleotide-binding protein subunit beta-2-like 1) (Receptor for activated C kinase) (Receptor of activated protein kinase C 1) [Cleaved into: Receptor of activated protein C kinase 1, N-terminally processed]	317	Rack1
sp	F1LM93	YES_RAT	0.342365	0.880392	0.419625	-0.177	-0.0274	0.149	Tyrosine-protein kinase Yes (EC 2.7.10.2) (p61-Yes)	541	Yes1
sp	O88954	MPP3_RAT	0.239515	0.692617	0.419815	0.167	0.0545	-0.113	MAGUK p55 subfamily member 3 (Discs large homolog 3) (Protein MPP3)	585	Mpp3
tr	G3V644	G3V644_RAT	0.09946	0.356203	0.420178	0.344	0.184	-0.16	Complex I-9kD (NADH dehydrogenase [ubiquinone] flavoprotein 3, mitochondrial) (NADH-ubiquinone oxidoreductase 9 kDa subunit)	458	Ndufv3
tr	A0A0G2K1L0	A0A0G2K1L0_RAT	0.948253	0.457268	0.420517	-0.0282	0.328	0.356	Tenascin C	2019	Tnc
tr	D4ADF5	D4ADF5_RAT	0.0221631	0.0948141	0.420818	0.858	0.589	-0.269	Programmed cell death 5 (RCG53732, isoform CRA_a)	125	Pdcd5
tr	G3V7F1	G3V7F1_RAT	0.872109	0.515811	0.420894	0.0468	-0.191	-0.237	G protein beta subunit-like (Target of rapamycin complex subunit LST8)	326	Mlst8
tr	D3ZJH2	D3ZJH2_RAT	0.330126	0.858009	0.420983	-0.456	-0.0819	0.374	SURP and G patch domain-containing 2 (Splicing factor, arginine/serine-rich 14 (Predicted))	1068	Sugp2
sp	Q4QRB4	TBB3_RAT	0.644387	0.216925	0.421018	0.0433	0.12	0.0763	Tubulin beta-3 chain (Neuron-specific class III beta-tubulin)	450	Tubb3
sp	Q8VIL3	ZWINT_RAT	0.281575	0.771859	0.421255	0.34	0.0892	-0.251	ZW10 interactor (SNAP25-interacting protein 30) (Scoilin) (ZW10-interacting protein 1) (Zwint-1)	266	Zwint
sp	A2VD12	PBIP1_RAT	0.349293	0.0974646	0.42144	0.219	0.406	0.187	Pre-B-cell leukemia transcription factor-interacting protein 1 (Hematopoietic PBX-interacting protein)	722	Pbxip1
tr	A0A0G2JX32	A0A0G2JX32_RAT	0.111136	0.026355	0.421835	0.478	0.708	0.23	Amphiphysin	675	Amph
tr	F1M787	F1M787_RAT	0.781798	0.287932	0.422513	0.0473	0.186	0.139	Catenin delta-2	1233	Ctnnd2
sp	O55007	RGPA1_RAT	0.549528	0.175546	0.423542	-0.176	-0.414	-0.237	Ral GTPase-activating protein subunit alpha-1 (GAP-related-interacting partner to E12) (GRIPE) (GTPase-activating RapGAP domain-like 1) (Tuberin-like protein 1) (p240)	2035	Ralgapa1
sp	P10960	SAP_RAT	0.276369	0.759043	0.423546	0.272	0.0747	-0.197	Prosaposin (Sulfated glycoprotein 1) (SGP-1) [Cleaved into: Saposin-A; Saposin-B-Val; Saposin-B; Saposin-C; Saposin-D]	554	Psap
sp	Q5FVI6	VATC1_RAT	0.630463	0.743247	0.423861	-0.0408	0.0277	0.0685	V-type proton ATPase subunit C 1 (V-ATPase subunit C 1) (Vacuolar proton pump subunit C 1)	382	Atp6v1c1
tr	B2GV15	B2GV15_RAT	0.912666	0.487859	0.424222	-0.015	0.0963	0.111	Dihydrolipoamide acetyltransferase component of pyruvate dehydrogenase complex (EC 2.3.1.-)	482	Dbt
tr	G3V8Q1	G3V8Q1_RAT	0.15218	0.49273	0.424295	-0.612	-0.282	0.33	Coatomer subunit epsilon	308	Cope
tr	A0A0G2K4Y7	A0A0G2K4Y7_RAT	0.63585	0.214995	0.424511	-0.0626	-0.169	-0.107	Unconventional myosin-Va	1828	Myo5a
tr	A0A1W2Q6Q2	A0A1W2Q6Q2_RAT	0.769988	0.606942	0.424659	0.0337	-0.0596	-0.0933	Serine/threonine-protein kinase DCLK1	739	Dclk1
sp	P59215	GNAO_RAT	0.835204	0.550673	0.424983	0.0265	-0.0767	-0.103	Guanine nucleotide-binding protein G(o) subunit alpha	354	Gnao1
tr	Q6P503	Q6P503_RAT	0.647014	0.727576	0.425281	0.0557	-0.0423	-0.0979	V-type proton ATPase subunit D (V-type proton ATPase subunit d) (Vacuolar proton pump subunit D)	247	Atp6v1d
tr	D3ZVU6	D3ZVU6_RAT	0.274679	0.0740536	0.426429	0.648	1.11	0.465	AVL9 cell migration-associated (RCG52383)	649	Avl9
sp	P60901	PSA6_RAT	0.391135	0.11391	0.426458	-0.0802	-0.154	-0.0742	Proteasome subunit alpha type-6 (Macropain iota chain) (Multicatalytic endopeptidase complex iota chain) (Proteasome iota chain)	246	Psma6
sp	P24155	THOP1_RAT	0.44193	0.978736	0.426934	0.0944	-0.00323	-0.0977	Thimet oligopeptidase (EC 3.4.24.15) (Endo-oligopeptidase A) (Endopeptidase 24.15) (PZ-peptidase) (Soluble metallo-endopeptidase)	687	Thop1
sp	Q05683	DCE2_RAT	0.524525	0.871342	0.428019	-0.0671	0.0169	0.084	Glutamate decarboxylase 2 (EC 4.1.1.15) (65 kDa glutamic acid decarboxylase) (GAD-65) (Glutamate decarboxylase 65 kDa isoform)	585	Gad2
tr	B2RYI2	B2RYI2_RAT	0.625655	0.21244	0.428308	-0.0568	-0.15	-0.0931	Signal recognition particle subunit SRP68 (SRP68)	625	Srp68
sp	Q5XII0	EPDR1_RAT	0.626921	0.213051	0.428331	0.0737	0.195	0.121	Mammalian ependymin-related protein 1 (MERP-1)	224	Epdr1
sp	P09456	KAP0_RAT	0.331211	0.0932847	0.428348	0.513	0.928	0.415	cAMP-dependent protein kinase type I-alpha regulatory subunit [Cleaved into: cAMP-dependent protein kinase type I-alpha regulatory subunit, N-terminally processed]	381	Prkar1a
sp	Q6XVN8	MLP3A_RAT	0.649912	0.730672	0.429872	0.0532	-0.0403	-0.0935	Microtubule-associated proteins 1A/1B light chain 3A (Autophagy-related protein LC3 A) (Autophagy-related ubiquitin-like modifier LC3 A) (MAP1 light chain 3-like protein 1) (MAP1A/MAP1B light chain 3 A) (MAP1A/MAP1B LC3 A) (Microtubule-associated protein 1 light chain 3 alpha)	121	Map1lc3a
tr	A0A0G2KB58	A0A0G2KB58_RAT	0.266647	0.0723069	0.430022	0.204	0.347	0.143	Non-specific serine/threonine protein kinase (EC 2.7.11.1)	1702	Cdc42bpb
sp	P04774	SCN1A_RAT	0.399059	0.1181	0.430096	-0.291	-0.563	-0.272	Sodium channel protein type 1 subunit alpha (Sodium channel protein brain I subunit alpha) (Sodium channel protein type I subunit alpha) (Voltage-gated sodium channel subunit alpha Nav1.1)	2009	Scn1a
sp	O35964	SH3G1_RAT	0.102598	0.356151	0.430376	0.377	0.204	-0.173	Endophilin-A2 (Endophilin-2) (SH3 domain protein 2B) (SH3 domain-containing GRB2-like protein 1) (SH3p8)	368	Sh3gl1
tr	F1LNX7	F1LNX7_RAT	0.70948	0.255351	0.430718	0.199	0.623	0.425	EARP and GARP complex-interacting protein 1 (Endosome-associated recycling protein-interacting protein) (Golgi-associated retrograde protein-interacting protein) (Tumor-suppressing STF cDNA 1 protein) (Tumor-suppressing subchromosomal transferable fragment candidate gene 1 protein)	385	Eipr1
sp	Q68FQ2	JAM3_RAT	0.661857	0.722563	0.433161	0.0683	-0.0553	-0.124	Junctional adhesion molecule C (JAM-C) (Junctional adhesion molecule 3) (JAM-3) [Cleaved into: Soluble form of JAM-C (sJAM-C)]	310	Jam3
tr	G3V6P7	G3V6P7_RAT	0.883396	0.356478	0.433729	-0.0116	-0.0744	-0.0628	Myosin, heavy polypeptide 9, non-muscle (Myosin-9)	1960	Myh9
tr	A0A0G2K2V5	A0A0G2K2V5_RAT	0.511372	0.164273	0.433823	-0.133	-0.292	-0.159	Exocyst complex component 1	721	Exoc1
tr	F1M8H6	F1M8H6_RAT	0.810994	0.581791	0.433837	0.022	-0.051	-0.073	Phosphatidylinositol 4-phosphate 5-kinase type-1 gamma	688	Pip5k1c
tr	G3V7M0	G3V7M0_RAT	0.0880777	0.311453	0.433931	-0.391	-0.221	0.169	CCR4-NOT transcription complex, subunit 1 (RCG39079)	2376	Cnot1
tr	G3V7C6	G3V7C6_RAT	0.860182	0.541409	0.434858	-0.0205	0.0718	0.0923	Tubulin beta chain	548	Tubb4b
tr	D3ZKK5	D3ZKK5_RAT	0.334061	0.844088	0.435611	-0.235	-0.0467	0.188	Phosphatidylinositol-3,5-bisphosphate 3-phosphatase (EC 3.1.3.64) (EC 3.1.3.95) (Phosphatidylinositol-3-phosphate phosphatase)	664	Mtmr1
tr	A0A096MIX2	A0A096MIX2_RAT	0.226433	0.645554	0.435695	-0.525	-0.194	0.332	RNA helicase (EC 3.6.4.13)	652	Ddx17
tr	F1LMA4	F1LMA4_RAT	0.226594	0.0608755	0.43573	-0.308	-0.502	-0.194	G protein-coupled receptor kinase (EC 2.7.11.-)	652	Grk2
tr	A0A0G2JZB8	A0A0G2JZB8_RAT	0.640155	0.748927	0.4358	0.133	-0.091	-0.224	Neuronal membrane glycoprotein M6-b	291	Gpm6b
tr	F1LM33	F1LM33_RAT	0.0963651	0.333721	0.43599	-0.221	-0.123	0.0981	Leucine-rich PPR motif-containing protein, mitochondrial (Leucine-rich PPR-motif containing, isoform CRA_b)	1392	Lrpprc
sp	P17046	LAMP2_RAT	0.0660894	0.242992	0.436111	-0.502	-0.303	0.199	Lysosome-associated membrane glycoprotein 2 (LAMP-2) (Lysosome-associated membrane protein 2) (CD107 antigen-like family member B) (LGP-110) (LGP-96) (Lysosomal membrane glycoprotein type B) (LGP-B) (CD antigen CD107b)	411	Lamp2
tr	M0R830	M0R830_RAT	0.712964	0.675178	0.436301	0.221	-0.252	-0.473	Mesoderm-specific transcript homolog protein	332	Mest
sp	P27653	C1TC_RAT	0.375656	0.909766	0.436533	0.147	0.0185	-0.129	C-1-tetrahydrofolate synthase, cytoplasmic (C1-THF synthase) [Includes: Methylenetetrahydrofolate dehydrogenase (EC 1.5.1.5); Methenyltetrahydrofolate cyclohydrolase (EC 3.5.4.9); Formyltetrahydrofolate synthetase (EC 6.3.4.3)]	935	Mthfd1
sp	Q9ES40	PRAF3_RAT	0.0570916	0.213472	0.437146	-1.75	-1.08	0.662	PRA1 family protein 3 (ADP-ribosylation factor-like protein 6-interacting protein 5) (ARL-6-interacting protein 5) (Aip-5) (GTRAP3-18) (Glutamate transporter EAAC1-interacting protein) (Prenylated Rab acceptor protein 2) (Protein JWa)	188	Arl6ip5
sp	Q5FVH8	R7BP_RAT	0.267669	0.0743094	0.437377	-0.452	-0.763	-0.312	Regulator of G-protein signaling 7-binding protein (R7 family-binding protein)	257	Rgs7bp
tr	A0A0G2K2S1	A0A0G2K2S1_RAT	0.235281	0.661238	0.437465	0.697	0.25	-0.447	Proline dehydrogenase (EC 1.5.5.2)	538	Prodh1
tr	B0BN30	B0BN30_RAT	0.597393	0.204803	0.438095	0.117	0.29	0.173	Mitochondrial carrier 1 (Mtch1 protein)	389	Mtch1
sp	Q63615	VP33A_RAT	0.490885	0.928789	0.438391	-0.215	0.0276	0.242	Vacuolar protein sorting-associated protein 33A (r-vps33a)	597	Vps33a
tr	G3V7Z4	G3V7Z4_RAT	0.87669	0.532895	0.439236	0.116	-0.469	-0.584	Glia-derived nexin (Serine (Or cysteine) proteinase inhibitor, clade E, member 2, isoform CRA_a)	397	Serpine2
sp	P11661	NU5M_RAT	0.224666	0.63747	0.439281	-0.18	-0.0678	0.112	NADH-ubiquinone oxidoreductase chain 5 (EC 7.1.1.2) (NADH dehydrogenase subunit 5)	609	Mtnd5
sp	P62138	PP1A_RAT	0.321347	0.815752	0.440652	-0.106	-0.0245	0.082	Serine/threonine-protein phosphatase PP1-alpha catalytic subunit (PP-1A) (EC 3.1.3.16)	330	Ppp1ca
tr	A0A096MJM1	A0A096MJM1_RAT	0.939208	0.399146	0.44109	-0.0151	-0.17	-0.155	Ras homolog family member G (Fragment)	185	Rhog
sp	Q923V4	FBX6_RAT	0.415635	0.962879	0.441584	0.145	0.00816	-0.137	F-box only protein 6 (F-box only protein 6b) (F-box protein that recognizes sugar chains 2) (F-box/G-domain protein 2)	284	Fbxo6
sp	Q6P9X4	TP4A2_RAT	0.531929	0.176983	0.441744	0.207	0.462	0.256	Protein tyrosine phosphatase type IVA 2 (EC 3.1.3.48) (Protein-tyrosine phosphatase 4a2) (Protein-tyrosine phosphatase of regenerating liver 2) (PRL-2)	167	Ptp4a2
tr	G3V816	G3V816_RAT	0.665342	0.240058	0.441746	-0.278	-0.776	-0.499	Nucleoside diphosphate kinase (EC 2.7.4.6)	169	Nme3
tr	D4AB03	D4AB03_RAT	0.987873	0.450495	0.441793	-0.00193	0.0974	0.0993	Family with sequence similarity 120A	1115	Fam120a
sp	P24090	FETUA_RAT	0.925489	0.391312	0.442469	0.0541	0.504	0.45	Alpha-2-HS-glycoprotein (59 kDa bone sialic acid-containing protein) (BSP) (Fetuin-A) (Glycoprotein PP63)	352	Ahsg
sp	Q5YLM1	DGLA_RAT	0.396238	0.121552	0.442827	-0.287	-0.546	-0.259	Diacylglycerol lipase-alpha (EC 3.1.1.-) (Neural stem cell-derived dendrite regulator) (Sn1-specific diacylglycerol lipase alpha) (DGL-alpha)	1044	Dagla
tr	D4AEH9	D4AEH9_RAT	0.261563	0.704965	0.443308	-0.224	-0.0735	0.15	4-alpha-glucanotransferase (EC 2.4.1.25) (EC 3.2.1.33) (Amylo-alpha-1,6-glucosidase) (Dextrin 6-alpha-D-glucosidase) (Glycogen debrancher) (Glycogen debranching enzyme) (Oligo-1,4-1,4-glucantransferase)	1532	Agl
tr	Q6P7A7	Q6P7A7_RAT	0.587204	0.203289	0.443932	-0.0559	-0.135	-0.0793	Dolichyl-diphosphooligosaccharide--protein glycosyltransferase subunit 1	606	Rpn1
tr	D3ZGI9	D3ZGI9_RAT	0.109057	0.0277475	0.444073	-0.437	-0.635	-0.199	Solute carrier family 12 member 5	1116	Slc12a5
tr	F1M2P8	F1M2P8_RAT	0.828123	0.579405	0.444351	0.0563	-0.145	-0.201	Protein kinase C (EC 2.7.11.13)	636	Prkca
tr	A0A0G2JWA3	A0A0G2JWA3_RAT	0.180126	0.0481965	0.444599	-0.13	-0.202	-0.0721	Exportin 7	1087	Xpo7
tr	Q5BJT9	Q5BJT9_RAT	0.28925	0.753797	0.445013	0.0926	0.0267	-0.0659	Creatine kinase (EC 2.7.3.2)	418	Ckmt1
tr	F1LMW7	F1LMW7_RAT	0.0855828	0.0215292	0.445361	0.845	1.2	0.354	Myristoylated alanine-rich C-kinase substrate	309	Marcks
tr	B0BN46	B0BN46_RAT	0.272235	0.0776909	0.445409	0.152	0.256	0.104	Glyoxylate and hydroxypyruvate reductase (Grhpr protein) (RCG54768, isoform CRA_a)	335	Grhpr
tr	A1L1M0	A1L1M0_RAT	0.762103	0.63997	0.445565	0.0404	-0.0627	-0.103	cAMP-dependent protein kinase catalytic subunit alpha (EC 2.7.11.11)	351	Prkaca
sp	O88994	MARC2_RAT	0.548336	0.86924	0.447504	-0.639	0.174	0.813	Mitochondrial amidoxime reducing component 2 (mARC2) (EC 1.7.-.-) (Molybdenum cofactor sulfurase C-terminal domain-containing protein 2) (MOSC domain-containing protein 2) (Moco sulfurase C-terminal domain-containing protein 2)	338	Mtarc2
tr	B2GUW3	B2GUW3_RAT	0.961361	0.421436	0.448716	0.00843	0.142	0.134	Hdac11 protein (Histone deacetylase 11) (Histone deacetylase 11 (Predicted), isoform CRA_a)	347	Hdac11
tr	E9PTY6	E9PTY6_RAT	0.0875231	0.0223179	0.449251	-0.231	-0.327	-0.0965	FRY microtubule-binding protein	2991	Fry
sp	O70196	PPCE_RAT	0.384376	0.119524	0.450043	-0.0735	-0.137	-0.0635	Prolyl endopeptidase (PE) (EC 3.4.21.26) (Post-proline cleaving enzyme) (rPop)	710	Prep
tr	D4A6H8	D4A6H8_RAT	0.662747	0.244148	0.450235	0.0911	0.25	0.159	Catenin alpha 2	476	Ctnna2
sp	P21708	MK03_RAT	0.0664175	0.234911	0.450477	0.247	0.152	-0.0948	Mitogen-activated protein kinase 3 (MAP kinase 3) (MAPK 3) (EC 2.7.11.24) (ERT2) (Extracellular signal-regulated kinase 1) (ERK-1) (Insulin-stimulated MAP2 kinase) (MAP kinase isoform p44) (p44-MAPK) (MNK1) (Microtubule-associated protein 2 kinase) (p44-ERK1)	380	Mapk3
tr	B0BN83	B0BN83_RAT	0.828779	0.586044	0.450507	0.0305	-0.0774	-0.108	Armadillo repeat-containing protein 1	282	Armc1
tr	A0A0G2JX74	A0A0G2JX74_RAT	0.50557	0.92761	0.451214	-0.0569	0.00769	0.0646	Serine/threonine-protein kinase mTOR (EC 2.7.11.1)	2545	Mtor
sp	Q9JI12	VGLU2_RAT	0.421324	0.957306	0.45153	-0.11	-0.00723	0.103	Vesicular glutamate transporter 2 (VGluT2) (Differentiation-associated BNPI) (Differentiation-associated Na(+)-dependent inorganic phosphate cotransporter) (Solute carrier family 17 member 6)	582	Slc17a6
tr	A0A5H1ZRV8	A0A5H1ZRV8_RAT	0.194991	0.560176	0.45192	-0.599	-0.26	0.338	Calmodulin-regulated spectrin-associated protein 2	1394	Camsap2
tr	A0A140TAA1	A0A140TAA1_RAT	0.569074	0.851297	0.452522	0.106	-0.0348	-0.141	Immunoglobulin superfamily, member 8 (Immunoglobulin superfamily, member 8, isoform CRA_b)	611	Igsf8
sp	Q66H15	RMD3_RAT	0.288133	0.741811	0.452643	0.454	0.138	-0.317	Regulator of microtubule dynamics protein 3 (RMD-3) (Protein FAM82A2) (Protein FAM82C)	471	Rmdn3
sp	O88989	MDHC_RAT	0.782138	0.311399	0.453027	-0.0496	-0.186	-0.136	Malate dehydrogenase, cytoplasmic (EC 1.1.1.37) (Cytosolic malate dehydrogenase)	334	Mdh1
sp	P12711	ADHX_RAT	0.600203	0.816836	0.453678	-0.0565	0.0248	0.0813	Alcohol dehydrogenase class-3 (EC 1.1.1.1) (Alcohol dehydrogenase 2) (Alcohol dehydrogenase 5) (Alcohol dehydrogenase B2) (ADH-B2) (Alcohol dehydrogenase class-III) (Glutathione-dependent formaldehyde dehydrogenase) (FALDH) (FDH) (GSH-FDH) (EC 1.1.1.-) (S-(hydroxymethyl)glutathione dehydrogenase) (EC 1.1.1.284)	374	Adh5
sp	Q63362	NDUA5_RAT	0.946463	0.416369	0.454186	0.0152	0.187	0.172	NADH dehydrogenase [ubiquinone] 1 alpha subcomplex subunit 5 (Complex I subunit B13) (Complex I-13kD-B) (CI-13kD-B) (NADH-ubiquinone oxidoreductase 13 kDa-B subunit)	116	Ndufa5
sp	P02688	MBP_RAT	0.935571	0.502869	0.454482	0.0188	-0.158	-0.177	Myelin basic protein (MBP)	195	Mbp
sp	O54975	XPP1_RAT	0.958833	0.485191	0.454642	0.00759	-0.104	-0.111	Xaa-Pro aminopeptidase 1 (EC 3.4.11.9) (Aminoacylproline aminopeptidase) (Cytosolic aminopeptidase P) (Soluble aminopeptidase P) (sAmp) (X-Pro aminopeptidase 1) (X-prolyl aminopeptidase 1, soluble)	623	Xpnpep1
tr	G3V6H2	G3V6H2_RAT	0.285901	0.734933	0.454865	-0.152	-0.047	0.105	Pre-mRNA processing factor 8, isoform CRA_a (Pre-mRNA-processing factor 8)	2335	Prpf8
tr	G3V6H0	G3V6H0_RAT	0.369625	0.115497	0.454909	-0.152	-0.278	-0.126	RCG48149, isoform CRA_b (RCG63295) (Ras-related protein Rab-1B-like)	201	LOC100363782
tr	D3ZRN3	D3ZRN3_RAT	0.660833	0.246493	0.455457	0.299	0.812	0.513	Actin, beta-like 2 (Similar to cytoplasmic beta-actin (Predicted))	376	Actbl2
sp	P47971	NPTX1_RAT	0.135234	0.418644	0.455899	0.294	0.153	-0.141	Neuronal pentraxin-1 (NP1) (47 kDa taipoxin-binding protein) (Neuronal pentraxin I) (NP-I)	432	Nptx1
tr	Q6IMX8	Q6IMX8_RAT	0.716891	0.696767	0.456356	0.0544	-0.0585	-0.113	Acyl-CoA thioesterase 2 (Acyl-coenzyme A thioesterase 2, mitochondrial) (RCG20653)	453	Acot2
sp	Q9QX69	LANC1_RAT	0.281065	0.0834009	0.456478	-0.126	-0.212	-0.0858	Glutathione S-transferase LANCL1 (EC 2.5.1.18) (40 kDa erythrocyte membrane protein) (p40) (LanC-like protein 1)	399	Lancl1
tr	F1LM66	F1LM66_RAT	0.157681	0.471627	0.456644	-0.154	-0.0756	0.0782	116 kDa U5 small nuclear ribonucleoprotein component (U5 snRNP-specific protein, 116 kDa)	971	Eftud2
tr	F1M7V6	F1M7V6_RAT	0.868729	0.367414	0.456993	0.0161	0.0894	0.0733	Cell adhesion molecule 4	382	Cadm4
sp	B2GV87	PTPRE_RAT	0.00659321	0.0258499	0.457203	-0.496	-0.382	0.114	Receptor-type tyrosine-protein phosphatase epsilon (Protein-tyrosine phosphatase epsilon) (R-PTP-epsilon) (EC 3.1.3.48)	699	Ptpre
sp	Q6QIX3	ZNT3_RAT	0.758684	0.301185	0.457421	-0.0667	-0.23	-0.163	Zinc transporter 3 (ZnT-3) (Solute carrier family 30 member 3)	388	Slc30a3
tr	B1WC02	B1WC02_RAT	0.712104	0.703917	0.458262	-0.077	0.0793	0.156	CTP synthase (EC 6.3.4.2) (UTP--ammonia ligase)	591	Ctps1
tr	A0A0G2JVK4	A0A0G2JVK4_RAT	0.657959	0.760006	0.458623	0.209	-0.144	-0.353	Neurolysin, mitochondrial	681	Nln
sp	B0K020	CISD1_RAT	0.485596	0.964517	0.459179	-0.057	0.00359	0.0606	CDGSH iron-sulfur domain-containing protein 1 (MitoNEET)	108	Cisd1
sp	P63170	DYL1_RAT	0.739282	0.29149	0.459237	-0.0586	-0.19	-0.132	Dynein light chain 1, cytoplasmic (8 kDa dynein light chain) (DLC8) (Dynein light chain LC8-type 1) (Protein inhibitor of neuronal nitric oxide synthase) (PIN)	89	Dynll1
sp	P62282	RS11_RAT	0.942694	0.418693	0.459404	-0.0209	-0.239	-0.218	40S ribosomal protein S11	158	Rps11
tr	A0A0H2UHM0	A0A0H2UHM0_RAT	0.0877744	0.291288	0.459453	0.872	0.515	-0.356	Vacuolar protein sorting-associated protein 28 homolog	221	Vps28
tr	Q68FT7	Q68FT7_RAT	0.777548	0.314202	0.460178	-0.0287	-0.105	-0.0758	Phenylalanyl-tRNA synthetase beta subunit (EC 6.1.1.20)	589	Farsb
tr	G3V9G3	G3V9G3_RAT	0.109963	0.34984	0.461236	-0.13	-0.0727	0.0568	Calcium/calmodulin-dependent protein kinase (EC 2.7.11.17)	542	Camk2b
tr	A0A0G2K9J2	A0A0G2K9J2_RAT	0.470196	0.159328	0.461803	-0.0731	-0.148	-0.0745	V-type proton ATPase subunit H	483	Atp6v1h
sp	Q02563	SV2A_RAT	0.824764	0.344011	0.461965	-0.0232	-0.101	-0.078	Synaptic vesicle glycoprotein 2A (Synaptic vesicle protein 2) (Synaptic vesicle protein 2A)	742	Sv2a
tr	A0A0G2K6S9	A0A0G2K6S9_RAT	0.992433	0.467574	0.461999	0.00152	-0.118	-0.119	Myosin-11	1979	Myh11
tr	B0K030	B0K030_RAT	0.64318	0.241805	0.462512	0.256	0.666	0.41	DnaJ (Hsp40) homolog, subfamily B, member 1 (Predicted), isoform CRA_b (DnaJ heat shock protein family (Hsp40) member B1) (Dnajb1 protein)	340	Dnajb1
sp	Q4V8K5	BROX_RAT	0.492245	0.962503	0.464114	-0.238	0.0161	0.254	BRO1 domain-containing protein BROX (BRO1 domain- and CAAX motif-containing protein)	411	Brox
sp	Q3KRE0	ATAD3_RAT	0.423053	0.942034	0.464526	-0.0736	-0.00658	0.0671	ATPase family AAA domain-containing protein 3	591	Atad3
tr	G3V667	G3V667_RAT	0.339795	0.81439	0.464629	-0.641	-0.155	0.487	Integrin subunit alpha 6 (Integrin, alpha 6, isoform CRA_a)	1073	Itga6
tr	G3V827	G3V827_RAT	0.0717901	0.241693	0.465412	0.364	0.226	-0.138	Cysteine conjugate-beta lyase 1, isoform CRA_a (Kynurenine--oxoglutarate transaminase 1, mitochondrial)	457	Kyat1
sp	P41562	IDHC_RAT	0.103967	0.330585	0.465595	-0.181	-0.104	0.0772	Isocitrate dehydrogenase [NADP] cytoplasmic (IDH) (EC 1.1.1.42) (Cytosolic NADP-isocitrate dehydrogenase) (IDP) (NADP(+)-specific ICDH) (Oxalosuccinate decarboxylase)	414	Idh1
tr	F1LSU6	F1LSU6_RAT	0.49765	0.958405	0.46629	-0.216	0.0164	0.233	Cytohesin-2	400	Cyth2
tr	F1LTJ5	F1LTJ5_RAT	0.896777	0.395306	0.46789	0.031	0.207	0.176	Uncharacterized protein	2449	F1LTJ5
sp	Q6PDV7	RL10_RAT	0.713274	0.283347	0.468321	-0.153	-0.459	-0.306	60S ribosomal protein L10 (Ribosomal protein L10)	214	Rpl10
tr	G3V6S3	G3V6S3_RAT	0.0786435	0.0211816	0.468592	1.13	1.57	0.438	Calumenin	315	Calu
sp	Q5I0L3	SYYM_RAT	0.271162	0.690597	0.468862	-0.552	-0.195	0.357	Tyrosine--tRNA ligase, mitochondrial (EC 6.1.1.1) (Tyrosyl-tRNA synthetase) (TyrRS)	471	Yars2
tr	G3V985	G3V985_RAT	0.349065	0.823718	0.468944	-0.145	-0.0337	0.111	Similar to SCO cytochrome oxidase deficient homolog 1 (Yeast) (Predicted) (Synthesis of cytochrome C oxidase 1)	284	Sco1
sp	Q9EPH8	PABP1_RAT	0.492703	0.172961	0.469858	0.075	0.154	0.0791	Polyadenylate-binding protein 1 (PABP-1) (Poly(A)-binding protein 1)	636	Pabpc1
tr	D4A6G6	D4A6G6_RAT	0.782109	0.324653	0.470241	-0.0614	-0.223	-0.162	40S ribosomal protein S19	145	LOC100362339
sp	Q4G017	NISCH_RAT	0.436601	0.951536	0.471795	-0.15	-0.0115	0.138	Nischarin (Imidazoline receptor 1) (I-1) (IR1) (Imidazoline-1 receptor) (I1R)	1502	Nisch
tr	G3V7V3	G3V7V3_RAT	0.448204	0.966366	0.472842	-0.465	-0.0255	0.439	Solute carrier family 27 (Fatty acid transporter), member 4 (Solute carrier family 27 member 4)	643	Slc27a4
sp	Q1M168	ATCAY_RAT	0.602096	0.227105	0.473023	0.138	0.329	0.191	Caytaxin	372	Atcay
sp	P63086	MK01_RAT	0.704951	0.73038	0.473594	-0.0354	0.0322	0.0677	Mitogen-activated protein kinase 1 (MAP kinase 1) (MAPK 1) (EC 2.7.11.24) (ERT1) (Extracellular signal-regulated kinase 2) (ERK-2) (MAP kinase isoform p42) (p42-MAPK) (Mitogen-activated protein kinase 2) (MAP kinase 2) (MAPK 2)	358	Mapk1
tr	A0A0G2JZ83	A0A0G2JZ83_RAT	0.222778	0.592772	0.473691	-0.139	-0.0591	0.0796	ArfGAP with GTPase domain, ankyrin repeat and PH domain 3	808	Agap3
sp	P17475	A1AT_RAT	0.762412	0.315556	0.473704	0.222	0.755	0.533	Alpha-1-antiproteinase (Alpha-1-antitrypsin) (Alpha-1-proteinase inhibitor) (Serpin A1)	411	Serpina1
tr	B5DFB2	B5DFB2_RAT	0.568167	0.210594	0.473802	0.0808	0.183	0.102	RB-binding protein 4, chromatin-remodeling factor (RCG30896) (Rbbp4 protein)	425	Rbbp4
sp	Q5FVQ4	MLEC_RAT	0.413826	0.916138	0.473863	-0.336	-0.0426	0.293	Malectin	291	Mlec
sp	Q63135	CR1L_RAT	0.24807	0.640843	0.474516	-0.59	-0.232	0.358	Complement component receptor 1-like protein (Antigen 5I2) (Complement regulatory protein Crry)	559	Cr1l
tr	G3V984	G3V984_RAT	0.170262	0.481959	0.474549	0.201	0.0996	-0.101	Protein bassoon (RCG25274, isoform CRA_a)	3933	Bsn
sp	P69897	TBB5_RAT	0.729962	0.297279	0.474609	0.0529	0.164	0.111	Tubulin beta-5 chain	444	Tubb5
tr	Q5U2X8	Q5U2X8_RAT	0.806161	0.343059	0.474999	0.0345	0.136	0.102	Acyl-CoA thioesterase 9 (Similar to acyl-CoA thioesterase, isoform CRA_b)	439	Acot9
sp	O35142	COPB2_RAT	0.671628	0.766851	0.475192	-0.0547	0.0382	0.0929	Coatomer subunit beta' (Beta'-coat protein) (Beta'-COP) (p102)	905	Copb2
tr	Q6P9V6	Q6P9V6_RAT	0.89144	0.398301	0.475256	0.0256	0.161	0.135	Proteasome subunit alpha type (EC 3.4.25.1)	241	Psma5
sp	P09034	ASSY_RAT	0.942057	0.519939	0.475371	0.0359	-0.321	-0.357	Argininosuccinate synthase (EC 6.3.4.5) (Citrulline--aspartate ligase)	412	Ass1
tr	D4A1H2	D4A1H2_RAT	0.938832	0.523427	0.47625	-0.00936	0.0786	0.0879	Phosphatidylinositol-specific phospholipase C, X domain-containing 3 (Similar to RIKEN cDNA B130016O10 gene (Predicted))	321	Plcxd3
sp	Q6P9U8	EIF3H_RAT	0.962808	0.505837	0.477451	-0.00548	0.079	0.0844	Eukaryotic translation initiation factor 3 subunit H (eIF3h) (Eukaryotic translation initiation factor 3 subunit 3) (eIF-3-gamma) (eIF3 p40 subunit)	352	Eif3h
sp	P18088	DCE1_RAT	0.506346	0.183198	0.478181	-0.0737	-0.152	-0.0788	Glutamate decarboxylase 1 (EC 4.1.1.15) (67 kDa glutamic acid decarboxylase) (GAD-67) (Glutamate decarboxylase 67 kDa isoform)	593	Gad1
sp	Q6P6V0	G6PI_RAT	0.0567091	0.190091	0.47824	-0.212	-0.139	0.0731	Glucose-6-phosphate isomerase (GPI) (EC 5.3.1.9) (Autocrine motility factor) (AMF) (Neuroleukin) (NLK) (Phosphoglucose isomerase) (PGI) (Phosphohexose isomerase) (PHI)	558	Gpi
sp	B2GV06	SCOT1_RAT	0.562653	0.210376	0.478384	-0.0777	-0.173	-0.0955	Succinyl-CoA:3-ketoacid coenzyme A transferase 1, mitochondrial (EC 2.8.3.5) (3-oxoacid CoA-transferase 1) (Somatic-type succinyl-CoA:3-oxoacid CoA-transferase) (SCOT-s)	520	Oxct1
sp	Q07009	CAN2_RAT	0.497578	0.975045	0.478618	0.056	-0.00255	-0.0585	Calpain-2 catalytic subunit (EC 3.4.22.53) (Calcium-activated neutral proteinase 2) (CANP 2) (Calpain M-type) (Calpain-2 large subunit) (Millimolar-calpain) (M-calpain)	700	Capn2
sp	Q9Z1N4	BPNT1_RAT	0.78442	0.659347	0.478741	-0.0654	0.106	0.171	3'(2'),5'-bisphosphate nucleotidase 1 (EC 3.1.3.7) (Bisphosphate 3'-nucleotidase 1) (PAP-inositol 1,4-phosphatase) (PIP) (scHAL2 analogous 3)	308	Bpnt1
tr	D4A412	D4A412_RAT	0.532345	0.93165	0.479242	0.169	-0.0229	-0.192	Uncharacterized protein	127	D4A412
tr	A0A0G2KAS8	A0A0G2KAS8_RAT	0.300286	0.729214	0.479384	1.27	0.415	-0.855	Non-specific serine/threonine protein kinase (EC 2.7.11.1)	1909	Wnk2
tr	D4A4Z9	D4A4Z9_RAT	0.148553	0.0433627	0.480109	-0.224	-0.329	-0.105	Kinectin 1	1325	Ktn1
sp	Q5U1Z2	TPPC3_RAT	0.276704	0.685942	0.480877	-0.541	-0.196	0.345	Trafficking protein particle complex subunit 3	180	Trappc3
sp	P00173	CYB5_RAT	0.0728099	0.0202941	0.48097	0.238	0.326	0.0875	Cytochrome b5	134	Cyb5a
sp	P18418	CALR_RAT	0.0798044	0.0223542	0.481227	0.373	0.513	0.141	Calreticulin (CALBP) (CRP55) (Calcium-binding protein 3) (CABP3) (Calregulin) (Endoplasmic reticulum resident protein 60) (ERp60) (HACBP)	416	Calr
tr	G3V734	G3V734_RAT	0.535061	0.198564	0.48157	-0.12	-0.257	-0.137	2,4-dienoyl CoA reductase 1, mitochondrial, isoform CRA_a (2,4-dienoyl-CoA reductase, mitochondrial)	335	Decr1
sp	D4A0X3	K1107_RAT	0.430932	0.15063	0.481701	0.146	0.277	0.13	AP2-interacting clathrin-endocytosis protein (APache)	1237	Kiaa1107
tr	A0A0G2K5L2	A0A0G2K5L2_RAT	0.150487	0.0443729	0.483074	-0.265	-0.39	-0.125	Mitochondrial glutamate carrier 1-like (RCG47744, isoform CRA_c)	323	LOC100911440
tr	D3ZTF0	D3ZTF0_RAT	0.0957203	0.29578	0.483166	-0.667	-0.401	0.265	Apical junction component 1 homolog	974	Ajm1
sp	B1H267	SNX5_RAT	0.1898	0.514616	0.48368	-0.136	-0.0653	0.0702	Sorting nexin-5	404	Snx5
sp	P63036	DNJA1_RAT	0.225909	0.0701347	0.483957	0.169	0.264	0.0952	DnaJ homolog subfamily A member 1 (DnaJ-like protein 1) (Heat shock protein J2) (HSJ-2)	397	Dnaja1
sp	P04762	CATA_RAT	0.986407	0.49491	0.484562	-0.00216	0.0876	0.0898	Catalase (EC 1.11.1.6)	527	Cat
sp	Q6MG08	ABCF1_RAT	0.0176485	0.0629802	0.484581	0.526	0.39	-0.136	ATP-binding cassette sub-family F member 1 (ATP-binding cassette 50)	839	Abcf1
tr	D3ZUY8	D3ZUY8_RAT	0.0059797	0.0215239	0.484778	-0.262	-0.206	0.0556	AP-2 complex subunit alpha	977	Ap2a1
sp	Q5BJR4	PRUN2_RAT	0.657519	0.79529	0.485736	0.161	-0.094	-0.255	Protein prune homolog 2 (BNIP2 motif-containing molecule at the C-terminal region 1)	322	Prune2
sp	P70645	BLMH_RAT	0.514875	0.962957	0.48629	-0.0724	0.00511	0.0775	Bleomycin hydrolase (BH) (BLM hydrolase) (BMH) (EC 3.4.22.40)	454	Blmh
tr	A0A0G2K327	A0A0G2K327_RAT	0.405846	0.142	0.487492	0.135	0.247	0.112	Oxysterol-binding protein	949	Osbpl1a
sp	Q6PCT3	TPD54_RAT	0.329873	0.110554	0.488228	0.752	1.28	0.529	Tumor protein D54 (Tumor protein D52-like 2)	220	Tpd52l2
tr	F1LRE1	F1LRE1_RAT	0.350024	0.800002	0.488518	-0.107	-0.0284	0.0784	Glutathione-disulfide reductase (EC 1.8.1.7)	410	Gsr
tr	D4A565	D4A565_RAT	0.363287	0.820646	0.488687	-0.184	-0.045	0.139	Complex I-SGDH (NADH dehydrogenase [ubiquinone] 1 beta subcomplex subunit 5, mitochondrial) (NADH-ubiquinone oxidoreductase SGDH subunit)	189	Ndufb5
sp	P26453	BASI_RAT	0.987887	0.498585	0.489315	-0.0015	0.0674	0.0689	Basigin (Glycoprotein CE9) (OX-47 antigen) (CD antigen CD147)	388	Bsg
tr	A0A0H2UHQ0	A0A0H2UHQ0_RAT	0.177339	0.481488	0.490382	-0.137	-0.0693	0.0679	4F2 cell-surface antigen heavy chain (Solute carrier family 3 (Activators of dibasic and neutral amino acid transport), member 2, isoform CRA_b)	566	Slc3a2
tr	F1LWG2	F1LWG2_RAT	0.375182	0.836615	0.490559	-0.222	-0.0506	0.171	Protein arginine methyltransferase 8	394	Prmt8
sp	P27605	HPRT_RAT	0.170228	0.466006	0.490606	-0.132	-0.0681	0.0643	Hypoxanthine-guanine phosphoribosyltransferase (HGPRT) (HGPRTase) (EC 2.4.2.8)	218	Hprt1
sp	Q6AXV4	SAM50_RAT	0.385168	0.85171	0.490618	0.0797	0.0169	-0.0628	Sorting and assembly machinery component 50 homolog	469	Samm50
tr	G3V8K2	G3V8K2_RAT	0.471208	0.973931	0.490835	0.147	0.0066	-0.141	Guanine nucleotide-binding protein subunit gamma	75	Gng3
tr	G3V8E2	G3V8E2_RAT	0.744614	0.318249	0.49151	-0.166	-0.52	-0.354	Striatin-interacting protein 1	892	Strip1
sp	P19627	GNAZ_RAT	0.931075	0.441206	0.492154	-0.0121	-0.109	-0.0968	Guanine nucleotide-binding protein G(z) subunit alpha (G(x) alpha chain) (Gz-alpha)	355	Gnaz
sp	F1M775	DIAP1_RAT	0.42445	0.907209	0.492297	-0.144	-0.0208	0.124	Protein diaphanous homolog 1 (Diaphanous-related formin-1) (DRF1) (mDIA1)	1265	Diaph1
tr	G3V709	G3V709_RAT	0.54684	0.931058	0.492408	-0.341	0.0486	0.39	Nicotinate phosphoribosyltransferase (EC 6.3.4.21)	538	Naprt
sp	Q63635	STX6_RAT	0.0201914	0.069964	0.493107	0.354	0.262	-0.0924	Syntaxin-6	255	Stx6
tr	F1LUT4	F1LUT4_RAT	0.451374	0.164702	0.493362	-0.0958	-0.183	-0.0869	Phospholipid-transporting ATPase (EC 7.6.2.1)	985	Atp8a1
sp	P15205	MAP1B_RAT	0.0970823	0.292144	0.493371	0.182	0.111	-0.071	Microtubule-associated protein 1B (MAP-1B) (Neuraxin) [Cleaved into: MAP1B heavy chain; MAP1 light chain LC1]	2461	Map1b
sp	Q5XIB4	UFSP2_RAT	0.861643	0.607131	0.493903	0.0436	-0.129	-0.173	Ufm1-specific protease 2 (UfSP2) (EC 3.4.22.-)	461	Ufsp2
tr	F2Z3Q8	F2Z3Q8_RAT	0.153901	0.427036	0.493944	-0.18	-0.097	0.0832	Importin subunit beta-1	876	Kpnb1
sp	Q4V7D2	ROGDI_RAT	0.713557	0.746952	0.493975	0.0394	-0.0346	-0.074	Protein rogdi homolog	287	Rogdi
sp	Q5QJC9	BAG5_RAT	0.0456376	0.149899	0.494068	0.405	0.278	-0.127	BAG family molecular chaperone regulator 5 (BAG-5) (Bcl-2-associated athanogene 5)	447	Bag5
tr	D4A404	D4A404_RAT	0.593454	0.878223	0.494542	0.0622	-0.0178	-0.08	Pleckstrin and Sec7 domain-containing 3	518	Psd3
sp	P36972	APT_RAT	0.835957	0.378411	0.49493	-0.0349	-0.151	-0.116	Adenine phosphoribosyltransferase (APRT) (EC 2.4.2.7)	180	Aprt
sp	P62907	RL10A_RAT	0.977947	0.512023	0.494949	0.00455	-0.109	-0.114	60S ribosomal protein L10a	217	Rpl10a
tr	A0A0G2K7R8	A0A0G2K7R8_RAT	0.476345	0.974448	0.495708	0.114	0.00508	-0.109	CDW92 antigen, isoform CRA_a (Choline transporter-like protein 1)	653	Slc44a1
sp	Q5FVH2	PLD3_RAT	0.960248	0.466038	0.495972	-0.00834	-0.124	-0.115	5'-3' exonuclease PLD3 (EC 3.1.16.1) (Choline phosphatase 3) (Phosphatidylcholine-hydrolyzing phospholipase D3) (Phospholipase D3) (PLD 3)	488	Pld3
tr	A0A0G2JU15	A0A0G2JU15_RAT	0.383929	0.135699	0.495981	-0.314	-0.557	-0.243	Pentatricopeptide repeat domain 3	747	Ptcd3
tr	D4ACV3	D4ACV3_RAT	0.81583	0.651253	0.496593	0.0878	-0.171	-0.259	Histone H2A	126	Hist2h2ac
tr	A0A0G2JT63	A0A0G2JT63_RAT	0.00809425	0.0280698	0.498048	-0.265	-0.208	0.0574	Cytoplasmic FMR1-interacting protein 2	967	Cyfip2
sp	P61972	NTF2_RAT	0.445724	0.164178	0.498166	-0.166	-0.313	-0.147	Nuclear transport factor 2 (NTF-2)	127	Nutf2
sp	P14942	GSTA4_RAT	0.446154	0.164474	0.498393	-0.119	-0.225	-0.106	Glutathione S-transferase alpha-4 (EC 2.5.1.18) (GST 8-8) (GST A4-4) (GST K) (Glutathione S-transferase Yk) (GST Yk)	222	Gsta4
tr	A0A0G2JXP1	A0A0G2JXP1_RAT	0.295472	0.697789	0.498395	0.157	0.057	-0.1	Glycogenin-1	361	Gyg1
tr	A1L1J8	A1L1J8_RAT	0.677551	0.284084	0.498846	-0.0471	-0.124	-0.0772	RAB5B, member RAS oncogene family (RAB5B, member RAS oncogene family (Predicted), isoform CRA_c)	215	Rab5b
sp	F1LMZ8	PSD11_RAT	0.521127	0.200916	0.499487	-0.0711	-0.146	-0.0749	26S proteasome non-ATPase regulatory subunit 11 (26S proteasome regulatory subunit RPN6)	422	Psmd11
tr	B5DFN0	B5DFN0_RAT	0.757774	0.332284	0.499536	0.311	0.998	0.687	COP9 signalosome complex subunit 9	57	Cops9
sp	P14604	ECHM_RAT	0.584222	0.895703	0.499745	0.0566	-0.0135	-0.07	Enoyl-CoA hydratase, mitochondrial (EC 4.2.1.17) (Enoyl-CoA hydratase 1) (Short-chain enoyl-CoA hydratase) (SCEH)	290	Echs1
sp	Q99JE4	RGRF2_RAT	0.670135	0.800088	0.500285	0.0881	-0.0522	-0.14	Ras-specific guanine nucleotide-releasing factor 2 (Ras-GRF2) (Ras guanine nucleotide exchange factor 2)	1190	Rasgrf2
tr	Q6GMM8	Q6GMM8_RAT	0.402976	0.145766	0.500527	-0.178	-0.32	-0.142	Long-chain fatty acid transport protein 1 (Solute carrier family 27 (Fatty acid transporter), member 1) (Solute carrier family 27 (Fatty acid transporter), member 1, isoform CRA_a)	646	Slc27a1
tr	D4ABN3	D4ABN3_RAT	0.0444409	0.0129589	0.500818	-0.225	-0.293	-0.0688	Phosphoinositide 5-phosphatase (EC 3.1.3.36)	1311	Synj1
sp	P97846	CNTP1_RAT	0.0570267	0.180076	0.500958	-0.258	-0.174	0.0845	Contactin-associated protein 1 (Caspr) (Caspr1) (Neurexin IV) (Neurexin-4) (Paranodin) (p190)	1381	Cntnap1
sp	P21707	SYT1_RAT	0.325702	0.745122	0.501118	0.0959	0.0311	-0.0648	Synaptotagmin-1 (Synaptotagmin I) (SytI) (p65)	421	Syt1
tr	M0RCJ9	M0RCJ9_RAT	0.0174454	0.0593449	0.501277	-2.82	-2.12	0.7	Protein MAL2-like	157	LOC100911027
tr	Q566D2	Q566D2_RAT	0.3492	0.781879	0.501937	0.709	0.206	-0.503	RCG30218, isoform CRA_b (TP53-induced glycolysis regulatory phosphatase)	178	Tigar
sp	P34926	MAP1A_RAT	0.0325213	0.107042	0.502798	0.229	0.164	-0.0647	Microtubule-associated protein 1A (MAP-1A) [Cleaved into: MAP1A heavy chain; MAP1 light chain LC2]	2774	Map1a
tr	A0A0G2JYF7	A0A0G2JYF7_RAT	0.266638	0.0897872	0.503674	0.61	0.97	0.36	Catenin alpha 1	810	Ctnna1
sp	P03994	HPLN1_RAT	0.688068	0.785548	0.503882	0.107	-0.0723	-0.179	Hyaluronan and proteoglycan link protein 1 (Cartilage-linking protein 1) (Cartilage-link protein) (Proteoglycan link protein)	354	Hapln1
sp	Q63081	PDIA6_RAT	0.146001	0.400469	0.504031	0.321	0.179	-0.142	Protein disulfide-isomerase A6 (EC 5.3.4.1) (Calcium-binding protein 1) (CaBP1) (Protein disulfide isomerase P5) (Thioredoxin domain-containing protein 7)	440	Pdia6
sp	Q8CGU4	AGAP2_RAT	0.959821	0.473871	0.504442	-0.017	-0.245	-0.228	Arf-GAP with GTPase, ANK repeat and PH domain-containing protein 2 (AGAP-2) (Centaurin-gamma-1) (Cnt-g1) (Phosphatidylinositol 3-kinase enhancer) (PIKE)	1186	Agap2
tr	O88768	O88768_RAT	0.891263	0.424505	0.504741	0.016	0.0946	0.0787	ArfGAP with dual PH domains 1 (IP4/PIP3 binding protein)	374	Adap1
tr	Q3KRE3	Q3KRE3_RAT	0.103319	0.299253	0.505643	-0.28	-0.172	0.108	Guanine nucleotide-binding protein subunit gamma	68	Gng10
tr	D3ZB78	D3ZB78_RAT	0.162721	0.0516565	0.505655	0.182	0.265	0.0835	PHD finger protein 24	363	Phf24
sp	Q06647	ATPO_RAT	0.508911	0.996833	0.506447	-0.109	0.000649	0.11	ATP synthase subunit O, mitochondrial (ATP synthase peripheral stalk subunit OSCP) (Oligomycin sensitivity conferral protein) (OSCP) (Sperm flagella protein 4)	213	Atp5po
tr	Q6IRG7	Q6IRG7_RAT	0.0977343	0.283558	0.508429	0.389	0.242	-0.147	Claudin	207	Cldn11
sp	Q62824	EXOC4_RAT	0.749344	0.728937	0.508708	-0.0441	0.0478	0.0919	Exocyst complex component 4 (Exocyst complex component Sec8) (rSec8)	975	Exoc4
sp	Q63416	ITIH3_RAT	0.459984	0.175552	0.508783	-0.108	-0.204	-0.096	Inter-alpha-trypsin inhibitor heavy chain H3 (ITI heavy chain H3) (ITI-HC3) (Inter-alpha-inhibitor heavy chain 3)	887	Itih3
tr	Q52KJ9	Q52KJ9_RAT	0.0191435	0.00572089	0.509171	-0.229	-0.286	-0.0568	Thioredoxin domain containing 1 (Thioredoxin-related transmembrane protein 1)	278	Tmx1
tr	F1LW77	F1LW77_RAT	0.129173	0.357326	0.510131	-0.623	-0.365	0.258	RAB33B, member RAS oncogene family (RAB33B, member of RAS oncogene family (Predicted), isoform CRA_b)	229	Rab33b
tr	O88321	O88321_RAT	0.155295	0.0497108	0.510208	0.496	0.717	0.221	26S proteasome non-ATPase regulatory subunit 4	380	Psmd4
sp	P09117	ALDOC_RAT	0.797857	0.366439	0.510727	0.0246	0.0883	0.0637	Fructose-bisphosphate aldolase C (EC 4.1.2.13) (Brain-type aldolase)	363	Aldoc
tr	D3ZF86	D3ZF86_RAT	0.254706	0.0871092	0.511873	-0.387	-0.605	-0.218	ARFGEF family member 3	1925	Arfgef3
tr	F1LMQ3	F1LMQ3_RAT	0.357163	0.129783	0.51211	0.135	0.23	0.0949	26S proteasome non-ATPase regulatory subunit 8	353	Psmd8
tr	A0A0G2K888	A0A0G2K888_RAT	0.0809982	0.238758	0.512434	-0.207	-0.134	0.0729	Exocyst complex component 2	905	Exoc2
tr	F1M7V4	F1M7V4_RAT	0.183278	0.471802	0.51318	-0.165	-0.0867	0.0786	Protein piccolo	3896	Pclo
tr	A0A0A0MY31	A0A0A0MY31_RAT	0.120943	0.0382123	0.513258	-0.168	-0.236	-0.0675	Inositol 1,4,5-trisphosphate receptor type 1	2709	Itpr1
sp	P11598	PDIA3_RAT	0.274127	0.0953645	0.513866	0.157	0.249	0.0918	Protein disulfide-isomerase A3 (EC 5.3.4.1) (58 kDa glucose-regulated protein) (58 kDa microsomal protein) (p58) (Disulfide isomerase ER-60) (Endoplasmic reticulum resident protein 57) (ER protein 57) (ERp57) (Endoplasmic reticulum resident protein 60) (ER protein 60) (ERp60) (HIP-70) (Q-2)	505	Pdia3
sp	P18163	ACSL1_RAT	0.633681	0.857329	0.514167	0.337	-0.127	-0.464	Long-chain-fatty-acid--CoA ligase 1 (EC 6.2.1.3) (Arachidonate--CoA ligase) (EC 6.2.1.15) (Long-chain acyl-CoA synthetase 1) (LACS 1) (Long-chain-fatty-acid--CoA ligase, liver isozyme) (Phytanate--CoA ligase) (EC 6.2.1.24)	699	Acsl1
sp	Q68FS2	CSN4_RAT	0.555145	0.226467	0.514754	0.176	0.372	0.195	COP9 signalosome complex subunit 4 (SGN4) (Signalosome subunit 4) (JAB1-containing signalosome subunit 4)	406	Cops4
tr	B5DEN5	B5DEN5_RAT	0.139657	0.044858	0.51487	0.533	0.758	0.225	Elongation factor 1-beta	225	Eef1b2
sp	Q6J4I0	PPR1B_RAT	0.112987	0.0357001	0.515021	0.671	0.933	0.262	Protein phosphatase 1 regulatory subunit 1B (DARPP-32) (Dopamine- and cAMP-regulated neuronal phosphoprotein)	205	Ppp1r1b
tr	Q924M0	Q924M0_RAT	0.807898	0.376724	0.515293	0.0276	0.102	0.0746	GABA type B receptor 1f (Gamma-aminobutyric acid (GABA) B receptor 1, isoform CRA_a) (Gamma-aminobutyric acid type B receptor subunit 1)	984	Gabbr1
tr	Q3B7V5	Q3B7V5_RAT	0.534904	0.216404	0.515779	-0.323	-0.662	-0.339	RAB2B, member RAS oncogene family (RCG61209, isoform CRA_a)	215	Rab2b
tr	D3Z8Q5	D3Z8Q5_RAT	0.357409	0.777714	0.515797	-0.549	-0.165	0.384	RCG25747 (Tumor suppressor 2, mitochondrial calcium regulator)	110	Tusc2
tr	Q6P9Y4	Q6P9Y4_RAT	0.627594	0.266774	0.515909	-0.0924	-0.217	-0.124	ADP/ATP translocase 1 (Solute carrier family 25 (Mitochondrial carrier adenine nucleotide translocator), member 4) (Solute carrier family 25 (Mitochondrial carrier; adenine nucleotide translocator), member 4, isoform CRA_a)	298	Slc25a4
tr	D4A3E8	D4A3E8_RAT	0.496784	0.975173	0.516074	-0.22	-0.00998	0.21	Mitochondrial ribosomal protein S27 (Mitochondrial ribosomal protein S27 (Predicted), isoform CRA_b)	415	Mrps27
sp	P08592	A4_RAT	0.104444	0.0329302	0.516139	0.466	0.642	0.176	Amyloid-beta A4 protein (ABPP) (APP) (Alzheimer disease amyloid A4 protein homolog) (Amyloid precursor protein) (Amyloid-beta precursor protein) (Amyloidogenic glycoprotein) (AG) [Cleaved into: N-APP; Soluble APP-alpha (S-APP-alpha); Soluble APP-beta (S-APP-beta); C99 (Beta-secretase C-terminal fragment) (Beta-CTF); Amyloid-beta protein 42 (Abeta42) (Beta-APP42); Amyloid-beta protein 40 (Abeta40)…	770	App
sp	Q66H12	NAGAB_RAT	0.0482645	0.148705	0.516525	0.283	0.198	-0.0852	Alpha-N-acetylgalactosaminidase (EC 3.2.1.49) (Alpha-galactosidase B)	415	Naga
sp	P62997	TRA2B_RAT	0.450878	0.175072	0.517514	-0.143	-0.266	-0.122	Transformer-2 protein homolog beta (TRA-2 beta) (TRA2-beta) (RA301) (Splicing factor, arginine/serine-rich 10) (Transformer-2 protein homolog B)	288	Tra2b
sp	P21531	RL3_RAT	0.860359	0.414551	0.517941	-0.0733	-0.345	-0.272	60S ribosomal protein L3 (L4)	403	Rpl3
tr	A0A0G2K865	A0A0G2K865_RAT	0.238126	0.0821697	0.518735	0.672	1.03	0.359	Tumor protein D52	247	Tpd52
sp	Q4KM73	KCY_RAT	0.314898	0.113746	0.518973	0.174	0.284	0.11	UMP-CMP kinase (EC 2.7.4.14) (Deoxycytidylate kinase) (CK) (dCMP kinase) (Nucleoside-diphosphate kinase) (EC 2.7.4.6) (Uridine monophosphate/cytidine monophosphate kinase) (UMP/CMP kinase) (UMP/CMPK)	196	Cmpk1
sp	B1WC61	ACAD9_RAT	0.221997	0.542291	0.518993	-0.15	-0.0726	0.0769	Complex I assembly factor ACAD9, mitochondrial (Acyl-CoA dehydrogenase family member 9) (ACAD-9) (EC 1.3.8.-)	625	Acad9
sp	Q641Y2	NDUS2_RAT	0.239606	0.574927	0.519255	-0.102	-0.0473	0.0545	NADH dehydrogenase [ubiquinone] iron-sulfur protein 2, mitochondrial (EC 7.1.1.2) (Complex I-49kD) (CI-49kD) (NADH-ubiquinone oxidoreductase 49 kDa subunit)	463	Ndufs2
tr	G3V6H5	G3V6H5_RAT	0.0730237	0.214214	0.519553	-0.287	-0.191	0.0961	Mitochondrial 2-oxoglutarate/malate carrier protein (Solute carrier family 25 (Mitochondrial carrier; oxoglutarate carrier), member 11, isoform CRA_b)	314	Slc25a11
tr	G3V881	G3V881_RAT	0.231514	0.559289	0.519864	-0.248	-0.118	0.13	Leucine rich repeat neuronal 6A, isoform CRA_a (Leucine-rich repeat and Ig domain-containing 1)	620	Lingo1
tr	A0A140TAB4	A0A140TAB4_RAT	0.833466	0.662275	0.520327	0.0625	-0.13	-0.193	Core histone macro-H2A	368	H2afy
tr	D3ZB30	D3ZB30_RAT	0.837743	0.401292	0.520682	0.0653	0.272	0.207	Polypyrimidine tract-binding protein 1	530	Ptbp1
sp	P54287	CACB3_RAT	0.576827	0.24219	0.521938	0.0838	0.18	0.0964	Voltage-dependent L-type calcium channel subunit beta-3 (CAB3) (Calcium channel voltage-dependent subunit beta 3)	484	Cacnb3
tr	D3ZHB7	D3ZHB7_RAT	0.299972	0.108347	0.522162	-0.608	-0.978	-0.37	Ubiquitin protein ligase E3C	936	Ube3c
tr	A0A0G2K0X9	A0A0G2K0X9_RAT	0.467541	0.92798	0.522783	-0.0719	-0.00884	0.0631	Protein transport protein Sec31A	1216	Sec31a
sp	B5DF41	SNPH_RAT	0.62582	0.270348	0.523187	0.0554	0.128	0.0728	Syntaphilin	504	Snph
tr	F1M8V2	F1M8V2_RAT	0.564895	0.948794	0.523385	0.32	-0.0354	-0.355	Ubiquitination factor E4B	1173	Ube4b
tr	D3ZK34	D3ZK34_RAT	0.237156	0.0828603	0.52349	-0.446	-0.681	-0.235	60S ribosomal protein L31	117	D3ZK34
sp	Q5XI73	GDIR1_RAT	0.422139	0.16413	0.524204	0.121	0.217	0.0957	Rho GDP-dissociation inhibitor 1 (Rho GDI 1) (Rho-GDI alpha)	204	Arhgdia
sp	P25113	PGAM1_RAT	0.919628	0.590305	0.524228	-0.00806	0.0433	0.0514	Phosphoglycerate mutase 1 (EC 5.4.2.11) (EC 5.4.2.4) (BPG-dependent PGAM 1) (Phosphoglycerate mutase isozyme B) (PGAM-B)	254	Pgam1
sp	Q91V33	KHDR1_RAT	0.482794	0.946387	0.524325	0.157	0.0149	-0.142	KH domain-containing, RNA-binding, signal transduction-associated protein 1 (GAP-associated tyrosine phosphoprotein p62) (Src-associated in mitosis 68 kDa protein) (Sam68) (p21 Ras GTPase-activating protein-associated p62) (p68)	443	Khdrbs1
tr	A0A0G2K561	A0A0G2K561_RAT	0.523677	0.215177	0.524568	-0.307	-0.612	-0.306	Protein-tyrosine-phosphatase (EC 3.1.3.48)	1343	Ptprg
sp	P54313	GBB2_RAT	0.636162	0.27718	0.524573	-0.0444	-0.104	-0.06	Guanine nucleotide-binding protein G(I)/G(S)/G(T) subunit beta-2 (G protein subunit beta-2) (Transducin beta chain 2)	340	Gnb2
tr	D4A3C2	D4A3C2_RAT	0.639418	0.279394	0.525081	0.0908	0.215	0.124	Similar to RIKEN cDNA 6430548M08 (Similar to RIKEN cDNA 6430548M08 (Predicted), isoform CRA_b)	407	RGD1304884
tr	F1M978	F1M978_RAT	0.521827	0.995788	0.525164	0.0757	0.000618	-0.0751	Inositol-1-monophosphatase (EC 3.1.3.25)	277	Impa1
tr	F1M6V1	F1M6V1_RAT	0.613232	0.894269	0.525205	0.326	-0.0852	-0.411	Heterochromatin protein 1-binding protein 3	553	Hp1bp3
sp	Q924S5	LONM_RAT	0.117298	0.0382975	0.525553	0.326	0.452	0.126	Lon protease homolog, mitochondrial (EC 3.4.21.53) (Lon protease-like protein) (LONP) (Mitochondrial ATP-dependent protease Lon) (Serine protease 15)	950	Lonp1
tr	G3V9C5	G3V9C5_RAT	0.867527	0.42657	0.525952	0.0342	0.165	0.131	Glutamate receptor ionotropic, NMDA 2A	1307	Grin2a
sp	P31399	ATP5H_RAT	0.312156	0.693375	0.526051	0.115	0.044	-0.0712	ATP synthase subunit d, mitochondrial (ATPase subunit d) (ATP synthase peripheral stalk subunit d)	161	Atp5pd
tr	F1LRN8	F1LRN8_RAT	0.340727	0.738938	0.526382	-0.153	-0.0524	0.1	HECT-type E3 ubiquitin transferase (EC 2.3.2.26)	960	Nedd4l
tr	G3V945	G3V945_RAT	0.867482	0.4277	0.527277	0.0174	0.0839	0.0665	Succinate-semialdehyde dehydrogenase (EC 1.2.1.24)	523	Aldh5a1
tr	F1LNK0	F1LNK0_RAT	0.332722	0.124165	0.527457	0.17	0.28	0.11	Microtubule-associated protein	1942	Map2
tr	A0A096MIZ1	A0A096MIZ1_RAT	0.142233	0.0474734	0.527862	0.355	0.502	0.146	Paralemmin 2	376	Palm2
tr	A0A0U1RRV7	A0A0U1RRV7_RAT	0.393183	0.152171	0.528597	-0.375	-0.65	-0.275	RCG61099, isoform CRA_b (Serine and arginine-rich-splicing factor 3)	124	Srsf3
sp	P63144	KCAB1_RAT	0.392761	0.151973	0.528598	-0.265	-0.46	-0.194	Voltage-gated potassium channel subunit beta-1 (EC 1.1.1.-) (K(+) channel subunit beta-1) (Kv-beta-1)	401	Kcnab1
tr	Q56A26	Q56A26_RAT	0.0804478	0.228152	0.52881	0.645	0.427	-0.218	Oligodendrocytic myelin paranodal and inner loop protein (Opalin) (Transmembrane protein 10)	142	Opalin
sp	P29147	BDH_RAT	0.807126	0.696636	0.528863	-0.138	0.221	0.36	D-beta-hydroxybutyrate dehydrogenase, mitochondrial (EC 1.1.1.30) (3-hydroxybutyrate dehydrogenase) (BDH)	343	Bdh1
tr	A0A0G2JSQ1	A0A0G2JSQ1_RAT	0.409115	0.159899	0.529048	0.223	0.392	0.169	Beta-synuclein	134	Sncb
sp	P97710	SHPS1_RAT	0.230387	0.0815205	0.529609	0.212	0.32	0.108	Tyrosine-protein phosphatase non-receptor type substrate 1 (SHP substrate 1) (SHPS-1) (Brain Ig-like molecule with tyrosine-based activation motifs) (Bit) (CD172 antigen-like family member A) (Inhibitory receptor SHPS-1) (Macrophage fusion receptor) (Macrophage membrane protein MFP150) (Signal-regulatory protein alpha-1) (Sirp-alpha-1) (CD antigen CD172a)	509	Sirpa
sp	P12368	KAP2_RAT	0.386126	0.149369	0.529917	0.107	0.184	0.077	cAMP-dependent protein kinase type II-alpha regulatory subunit	401	Prkar2a
tr	A0A0G2JTA7	A0A0G2JTA7_RAT	0.15598	0.400146	0.52992	0.44	0.253	-0.187	RAS protein activator-like 2	1279	Rasal2
tr	F1LN69	F1LN69_RAT	0.846225	0.661969	0.530426	-0.0368	0.0834	0.12	Misshapen-like kinase 1	1354	Mink1
tr	F7EPH4	F7EPH4_RAT	0.0637164	0.020449	0.530742	0.388	0.509	0.122	Inorganic diphosphatase (EC 3.6.1.1)	289	Ppa1
tr	D4A3E1	D4A3E1_RAT	0.286398	0.643859	0.531863	0.238	0.101	-0.137	Heterogeneous nuclear ribonucleoprotein L-like	591	Hnrnpll
tr	D3ZHG8	D3ZHG8_RAT	0.406601	0.831413	0.532126	0.241	0.0609	-0.18	ADP-ribosylation factor-binding protein GGA3 (Golgi associated, gamma adaptin ear containing, ARF binding protein 3 (Predicted))	658	Gga3
sp	Q63488	S20A2_RAT	0.492729	0.949648	0.532143	0.127	0.0115	-0.115	Sodium-dependent phosphate transporter 2 (Phosphate transporter 2) (PiT-2) (Receptor for amphotropic viruses 1) (RAM-1) (Solute carrier family 20 member 2)	656	Slc20a2
tr	Q6AYF8	Q6AYF8_RAT	0.179214	0.44583	0.532388	0.538	0.297	-0.242	RCG43931 (Serine (Or cysteine) peptidase inhibitor, clade B, member 9) (Serpin family B member 9)	374	Serpinb9
sp	P47819	GFAP_RAT	0.0392066	0.117676	0.532639	0.433	0.314	-0.119	Glial fibrillary acidic protein (GFAP)	430	Gfap
tr	A0A0G2K3U1	A0A0G2K3U1_RAT	0.711554	0.328277	0.532912	-0.145	-0.392	-0.247	AMP deaminase (EC 3.5.4.6)	798	Ampd2
sp	Q3B7U9	FKBP8_RAT	0.917826	0.469441	0.532955	-0.0138	-0.0981	-0.0843	Peptidyl-prolyl cis-trans isomerase FKBP8 (PPIase FKBP8) (EC 5.2.1.8) (FK506-binding protein 8) (FKBP-8) (Rotamase)	403	Fkbp8
tr	F1LRI7	F1LRI7_RAT	0.182881	0.452068	0.533618	0.131	0.072	-0.0593	AP2-associated protein kinase 1	963	Aak1
sp	A2VCX1	TIPRL_RAT	0.495244	0.205229	0.53419	0.176	0.337	0.16	TIP41-like protein	271	Tiprl
sp	P35738	ODBB_RAT	0.290421	0.107926	0.534935	-0.206	-0.324	-0.119	2-oxoisovalerate dehydrogenase subunit beta, mitochondrial (EC 1.2.4.4) (Branched-chain alpha-keto acid dehydrogenase E1 component beta chain) (BCKDE1B) (BCKDH E1-beta)	390	Bckdhb
tr	E9PSJ4	E9PSJ4_RAT	0.363096	0.140549	0.535078	-0.327	-0.548	-0.221	Sperm-associated antigen 9	1320	Spag9
sp	Q6AYT5	ARMT1_RAT	0.656225	0.859056	0.535765	-0.0438	0.0174	0.0612	Damage-control phosphatase ARMT1 (EC 3.1.3.-) (Acidic residue methyltransferase 1) (Protein-glutamate O-methyltransferase) (EC 2.1.1.-) (Sugar phosphate phosphatase ARMT1)	439	Armt1
tr	F1LNB9	F1LNB9_RAT	0.961823	0.505846	0.536016	0.0274	0.385	0.357	Voltage-dependent R-type calcium channel subunit alpha	1943	Cacna1e
tr	F1LP57	F1LP57_RAT	0.0924958	0.253056	0.536743	-0.149	-0.0972	0.0514	Mitogen-activated protein kinase kinase 4	372	Map2k4
tr	G3V746	G3V746_RAT	0.0381155	0.11337	0.53681	-0.219	-0.16	0.0591	Glutamate receptor ionotropic, NMDA 2B (Glutamate receptor, ionotropic, N-methyl D-aspartate 2B, isoform CRA_a)	1482	Grin2b
sp	O08678	MARK1_RAT	0.792714	0.384145	0.536963	-0.0411	-0.139	-0.0974	Serine/threonine-protein kinase MARK1 (EC 2.7.11.1) (EC 2.7.11.26) (MAP/microtubule affinity-regulating kinase 1)	793	Mark1
sp	Q64537	CPNS1_RAT	0.835209	0.679905	0.537329	-0.0426	0.0848	0.127	Calpain small subunit 1 (CSS1) (Calcium-activated neutral proteinase small subunit) (CANP small subunit) (Calcium-dependent protease small subunit) (CDPS) (Calcium-dependent protease small subunit 1) (Calpain regulatory subunit)	270	Capns1
sp	Q91Z79	LIPA3_RAT	0.427784	0.172465	0.537418	0.116	0.205	0.0895	Liprin-alpha-3 (Protein tyrosine phosphatase receptor type f polypeptide-interacting protein alpha-3) (PTPRF-interacting protein alpha-3)	1192	Ppfia3
tr	Q66H09	Q66H09_RAT	0.0508484	0.0165277	0.537455	0.743	0.959	0.216	Tetratricopeptide repeat domain 1	292	Ttc1
tr	M0R4S2	M0R4S2_RAT	0.497567	0.948399	0.538214	0.0991	0.00935	-0.0897	Apolipoprotein D (Apo-D)	189	Apod
tr	D3ZKG1	D3ZKG1_RAT	0.0920263	0.250849	0.538595	-0.304	-0.199	0.104	Methylmalonyl-CoA isomerase (EC 5.4.99.2) (Methylmalonyl-CoA mutase, mitochondrial)	833	Mmut
sp	P11730	KCC2G_RAT	0.376977	0.778449	0.539989	-0.12	-0.0377	0.0826	Calcium/calmodulin-dependent protein kinase type II subunit gamma (CaM kinase II subunit gamma) (CaMK-II subunit gamma) (EC 2.7.11.17)	527	Camk2g
sp	P19139	CSK21_RAT	0.627852	0.282349	0.54022	0.0386	0.0875	0.0489	Casein kinase II subunit alpha (CK II alpha) (EC 2.7.11.1)	391	Csnk2a1
tr	D3ZTW9	D3ZTW9_RAT	0.367341	0.144406	0.54023	0.105	0.176	0.0707	Endonuclease G-like 1 (Predicted), isoform CRA_d (Exo/endonuclease G)	368	Exog
tr	A0A0G2JSL0	A0A0G2JSL0_RAT	0.72811	0.344368	0.540533	-0.276	-0.764	-0.488	Proteasome subunit beta (EC 3.4.25.1)	238	LOC100360846
tr	B0BNE3	B0BNE3_RAT	0.673459	0.846428	0.540844	-0.0399	0.0183	0.0582	Trafficking protein particle complex subunit 5	188	Trappc5
sp	Q2HWF0	FBP1L_RAT	0.670171	0.850155	0.540975	-0.193	0.0855	0.279	Formin-binding protein 1-like (Transducer of Cdc42-dependent actin assembly protein 1) (Toca-1)	605	Fnbp1l
tr	A0A0G2K3C1	A0A0G2K3C1_RAT	0.985527	0.553666	0.541894	-0.00175	0.0575	0.0592	Hsp90 chaperone protein kinase-targeting subunit (Hsp90 co-chaperone Cdc37) (p50Cdc37)	364	Cdc37
sp	Q4V882	EPN3_RAT	0.724477	0.3433	0.54224	0.084	0.23	0.146	Epsin-3 (EPS-15-interacting protein 3)	608	Epn3
tr	Q5M9F7	Q5M9F7_RAT	0.0302211	0.00990045	0.542453	-0.308	-0.386	-0.0777	ARP10 actin-related protein 10 homolog (S. cerevisiae) (Actin-related protein 10) (Actin-related protein 10 homolog (S. cerevisiae))	417	Actr10
tr	A0A0G2K9K5	A0A0G2K9K5_RAT	0.128882	0.0445747	0.543568	-0.297	-0.41	-0.113	Alpha-tubulin N-acetyltransferase 1 (Alpha-TAT) (Alpha-TAT1) (TAT) (EC 2.3.1.108) (Acetyltransferase mec-17 homolog)	398	Atat1
tr	A0A0G2K5Q0	A0A0G2K5Q0_RAT	0.287158	0.109053	0.543899	-0.108	-0.168	-0.0603	Protein kinase C (EC 2.7.11.13)	652	Prkcb
tr	A0A1W2Q6E9	A0A1W2Q6E9_RAT	0.42611	0.844872	0.543944	0.0709	0.0172	-0.0537	Moesin	576	Msn
tr	G3V6W6	G3V6W6_RAT	0.274318	0.609903	0.544228	0.117	0.0532	-0.0634	Proteasome 26S subunit, ATPase 6 (RCG61291)	403	Psmc6
tr	G3V6H9	G3V6H9_RAT	0.117341	0.0404429	0.544852	0.22	0.301	0.0808	Nucleosome assembly protein 1-like 1 (RCG48740, isoform CRA_a)	391	Nap1l1
tr	G3V8B6	G3V8B6_RAT	0.0857732	0.0290121	0.544904	-0.155	-0.206	-0.0512	26S proteasome non-ATPase regulatory subunit 1	953	Psmd1
tr	D4ACB4	D4ACB4_RAT	0.828385	0.695499	0.545492	-0.208	0.376	0.583	2-oxoglutarate and iron-dependent oxygenase domain-containing protein 1 (Prolyl 3-hydroxylase OGFOD1) (uS12 prolyl 3-hydroxylase)	545	Ogfod1
sp	P63138	GBRB2_RAT	0.309585	0.119548	0.54554	-0.148	-0.234	-0.0865	Gamma-aminobutyric acid receptor subunit beta-2 (GABA(A) receptor subunit beta-2)	474	Gabrb2
tr	A0A0G2K5Z1	A0A0G2K5Z1_RAT	0.380482	0.152715	0.545681	-0.34	-0.572	-0.232	Non-specific serine/threonine protein kinase (EC 2.7.11.1)	1644	Cdc42bpa
tr	I6L9G6	I6L9G6_RAT	0.664089	0.86301	0.546108	-0.0704	0.0279	0.0983	TAR DNA-binding protein 43	285	Tardbp
tr	Q6AY21	Q6AY21_RAT	0.296836	0.114023	0.546222	0.281	0.441	0.16	G3BP stress granule assembly factor 2 (GTPase activating protein (SH3 domain) binding protein 2) (Similar to RNA-binding protein isoform G3BP-2a, isoform CRA_b)	449	G3bp2
tr	Q9JKT0	Q9JKT0_RAT	0.0785669	0.21428	0.546306	1.24	0.839	-0.396	Endophilin-A3 (SH3-domain GRB2-like 3) (SH3-domain GRB2-like 3, isoform CRA_a) (SH3P13)	312	Sh3gl3
tr	F1LUM5	F1LUM5_RAT	0.651615	0.87716	0.546443	0.126	-0.0429	-0.169	Tubulin alpha chain	382	Tubal3
tr	D3ZP47	D3ZP47_RAT	0.702457	0.332317	0.546466	-0.131	-0.339	-0.208	14 kDa phosphohistidine phosphatase (EC 3.9.1.3) (Phosphohistidine phosphatase 1) (Protein histidine phosphatase)	124	Phpt1
sp	Q63560	MAP6_RAT	0.432068	0.849751	0.546813	0.126	0.0299	-0.0957	Microtubule-associated protein 6 (MAP-6) (145-kDa STOP) (STOP145) (Stable tubule-only polypeptide) (STOP)	952	Map6
sp	P49088	ASNS_RAT	0.661158	0.869035	0.548429	0.28	-0.105	-0.385	Asparagine synthetase [glutamine-hydrolyzing] (EC 6.3.5.4) (Glutamine-dependent asparagine synthetase)	561	Asns
tr	A0A0G2KAM4	A0A0G2KAM4_RAT	0.997265	0.550877	0.548648	-0.000927	0.163	0.164	Fascin	492	Fscn1
tr	M0RBJ7	M0RBJ7_RAT	0.321803	0.683266	0.548724	-0.237	-0.0956	0.141	C3-beta-c (C3a anaphylatoxin) (Complement C3) (Complement C3 alpha chain) (Complement C3 beta chain) (Complement C3b alpha' chain) (Complement C3c alpha' chain fragment 1) (Complement C3c alpha' chain fragment 2) (Complement C3d fragment) (Complement C3dg fragment) (Complement C3f fragment) (Complement C3g fragment)	1662	C3
tr	D4A6W6	D4A6W6_RAT	0.770187	0.756688	0.549765	0.085	-0.0902	-0.175	60S ribosomal protein L8	257	D4A6W6
tr	A0A0G2JVG3	A0A0G2JVG3_RAT	0.394734	0.161407	0.550121	0.134	0.227	0.0931	Pyruvate kinase (EC 2.7.1.40)	489	Pkm
sp	D4ACN8	PLRKT_RAT	0.557133	0.991752	0.550383	0.396	-0.00691	-0.403	Plasminogen receptor (KT) (Plg-R(KT))	147	Plgrkt
sp	Q7TP36	SHRM2_RAT	0.0372812	0.0125183	0.55081	1.64	2.07	0.426	Protein Shroom2 (Liver regeneration-related protein LRRG167) (Protein Apxl)	1423	Shroom2
sp	Q66HA6	ARL8B_RAT	0.845611	0.686807	0.552115	-0.122	0.254	0.377	ADP-ribosylation factor-like protein 8B	186	Arl8b
tr	A0A0G2JYF0	A0A0G2JYF0_RAT	0.687517	0.326872	0.552118	-0.0477	-0.119	-0.0708	Anion exchange protein	1118	Slc4a10
sp	Q568Z4	SPCS3_RAT	0.0552799	0.0187699	0.552249	-0.707	-0.909	-0.202	Signal peptidase complex subunit 3 (EC 3.4.-.-) (Microsomal signal peptidase 22/23 kDa subunit) (SPC22/23) (SPase 22/23 kDa subunit)	180	Spcs3
sp	P63029	TCTP_RAT	0.549184	0.244248	0.552464	0.158	0.315	0.157	Translationally-controlled tumor protein (TCTP) (Lens epithelial protein)	172	Tpt1
tr	F1M0G0	F1M0G0_RAT	0.222542	0.50976	0.552903	0.501	0.264	-0.237	Regulator of G-protein signaling 17 (Predicted), isoform CRA_a (Regulator of G-protein-signaling 17)	210	Rgs17
sp	Q63372	NRX1A_RAT	0.562096	0.252429	0.553917	-0.0707	-0.143	-0.0722	Neurexin-1 (Neurexin I-alpha) (Neurexin-1-alpha)	1530	Nrxn1
sp	Q8VI04	ASGL1_RAT	0.469549	0.890963	0.555014	0.156	0.0293	-0.127	Isoaspartyl peptidase/L-asparaginase (EC 3.4.19.5) (EC 3.5.1.1) (Asparaginase-like protein 1) (Asparaginase-like sperm autoantigen) (Beta-aspartyl-peptidase) (Glial asparaginase) (Isoaspartyl dipeptidase) (L-asparagine amidohydrolase) [Cleaved into: Isoaspartyl peptidase/L-asparaginase alpha chain; Isoaspartyl peptidase/L-asparaginase beta chain]	333	Asrgl1
tr	M0R5J4	M0R5J4_RAT	0.63565	0.905462	0.555061	0.0597	-0.0149	-0.0746	2-phospho-D-glycerate hydro-lyase (EC 4.2.1.11)	434	M0R5J4
tr	F1LPT0	F1LPT0_RAT	0.978254	0.537917	0.555587	0.0115	0.261	0.25	Gap junction protein	258	Gjc3
sp	P62909	RS3_RAT	0.434936	0.184096	0.555757	-0.229	-0.4	-0.171	40S ribosomal protein S3 (EC 4.2.99.18)	243	Rps3
sp	Q9Z327	SYNPO_RAT	0.886201	0.653998	0.5561	0.0217	-0.0682	-0.0899	Synaptopodin	931	Synpo
sp	Q91ZN1	COR1A_RAT	0.0838427	0.221578	0.556587	0.18	0.123	-0.0575	Coronin-1A (Coronin-like protein A) (Clipin-A) (Tryptophan aspartate-containing coat protein) (TACO)	461	Coro1a
sp	Q99P39	NFS1_RAT	0.791077	0.398953	0.556654	0.0758	0.245	0.169	Cysteine desulfurase, mitochondrial (EC 2.8.1.7)	451	Nfs1
tr	Q6P685	Q6P685_RAT	0.329549	0.132351	0.556681	0.229	0.365	0.136	Eukaryotic translation initiation factor 2 subunit beta (Eukaryotic translation initiation factor 2, subunit 2 (Beta)) (Eukaryotic translation initiation factor 2, subunit 2 (Beta), isoform CRA_a)	333	Eif2s2
tr	F1M949	F1M949_RAT	0.242222	0.0928314	0.557015	-0.142	-0.212	-0.0696	Cytoskeleton-associated protein 5	1698	Ckap5
tr	A0A0G2K876	A0A0G2K876_RAT	0.048339	0.0165962	0.557373	-0.218	-0.277	-0.0593	Phosphodiesterase (EC 3.1.4.-)	916	Pde2a
sp	P55161	NCKP1_RAT	0.0181392	0.052719	0.55745	-0.255	-0.2	0.0556	Nck-associated protein 1 (NAP 1) (Membrane-associated protein HEM-2) (p125Nap1)	1128	Nckap1
sp	O35832	CDK18_RAT	0.979215	0.540827	0.55776	0.00264	0.0624	0.0598	Cyclin-dependent kinase 18 (EC 2.7.11.22) (Cell division protein kinase 18) (PCTAIRE-motif protein kinase 3) (Serine/threonine-protein kinase PCTAIRE-3)	451	Cdk18
tr	A9UMV9	A9UMV9_RAT	0.199442	0.0749112	0.558574	-0.711	-1.03	-0.314	Complex I-B14.5a (NADH dehydrogenase [ubiquinone] 1 alpha subcomplex subunit 7) (NADH-ubiquinone oxidoreductase subunit B14.5a)	112	Ndufa7
tr	D3ZF13	D3ZF13_RAT	0.58795	0.965863	0.559458	0.17	-0.0133	-0.184	Acyl carrier protein	156	Ndufab1
tr	Q4G079	Q4G079_RAT	0.86114	0.451407	0.559506	0.0282	0.123	0.0949	Aminoacyl tRNA synthetase complex-interacting multifunctional protein 1 (Small inducible cytokine subfamily E, member 1)	315	Aimp1
tr	A0A0G2K226	A0A0G2K226_RAT	0.119102	0.299134	0.559695	-0.874	-0.563	0.311	NudC domain-containing 3 (Fragment)	183	Nudcd3
sp	O35264	PA1B2_RAT	0.436215	0.1866	0.559876	0.111	0.193	0.0822	Platelet-activating factor acetylhydrolase IB subunit beta (EC 3.1.1.47) (PAF acetylhydrolase 30 kDa subunit) (PAF-AH 30 kDa subunit) (PAF-AH subunit beta) (PAFAH subunit beta) (Platelet-activating factor acetylhydrolase alpha 2 subunit) (PAF-AH alpha 2)	229	Pafah1b2
tr	A0A1W2Q605	A0A1W2Q605_RAT	0.211549	0.482202	0.560832	-1.14	-0.625	0.515	Solute carrier family 25 member 31 (Fragment)	121	Slc25a31
sp	P23928	CRYAB_RAT	0.835715	0.706058	0.56104	0.122	-0.222	-0.344	Alpha-crystallin B chain (Alpha(B)-crystallin)	175	Cryab
tr	Q66HJ7	Q66HJ7_RAT	0.387816	0.162533	0.56158	-0.367	-0.61	-0.244	Receptor-type tyrosine-protein phosphatase alpha (EC 3.1.3.48)	796	Ptpra
tr	F1M3H8	F1M3H8_RAT	0.724714	0.817454	0.562162	0.0539	-0.0353	-0.0892	Hypothetical protein LOC681410	301	LOC681410
sp	Q5EGY4	YKT6_RAT	0.562984	0.257767	0.562231	0.0755	0.151	0.0756	Synaptobrevin homolog YKT6 (EC 2.3.1.-)	198	Ykt6
sp	Q9ER24	ATX10_RAT	0.423693	0.819621	0.562288	-0.116	-0.0327	0.0836	Ataxin-10 (Neuronal beta-catenin-like protein) (Spinocerebellar ataxia type 10 protein homolog)	475	Atxn10
tr	D3Z941	D3Z941_RAT	0.134109	0.0490994	0.563243	-0.243	-0.333	-0.0895	Methionine--tRNA ligase, cytoplasmic (EC 6.1.1.10) (Methionyl-tRNA synthetase)	902	Mars
tr	A0A0G2K9L2	A0A0G2K9L2_RAT	0.187952	0.0713146	0.564887	0.282	0.401	0.119	Target of myb1-like 2 membrane-trafficking protein	528	Tom1l2
tr	D4AC23	D4AC23_RAT	0.298869	0.627944	0.565713	-0.105	-0.0481	0.0571	T-complex protein 1 subunit eta (TCP-1-eta) (CCT-eta)	544	Cct7
sp	Q9WVK7	HCDH_RAT	0.219355	0.491557	0.566147	-0.276	-0.151	0.125	Hydroxyacyl-coenzyme A dehydrogenase, mitochondrial (HCDH) (EC 1.1.1.35) (Medium and short-chain L-3-hydroxyacyl-coenzyme A dehydrogenase) (Short-chain 3-hydroxyacyl-CoA dehydrogenase)	314	Hadh
tr	D3ZSA9	D3ZSA9_RAT	0.181708	0.420851	0.566968	-0.234	-0.137	0.097	Nodal modulator 1 (Similar to pM5 protein; DNA segment, Chr 7, ERATO Doi 156, expressed (Predicted))	1214	Nomo1
tr	D4AEP0	D4AEP0_RAT	0.624189	0.297588	0.567307	-0.0412	-0.0894	-0.0482	Adenylosuccinate synthetase isozyme 2 (AMPSase 2) (AdSS 2) (EC 6.3.4.4) (Adenylosuccinate synthetase, acidic isozyme) (Adenylosuccinate synthetase, liver isozyme) (L-type adenylosuccinate synthetase) (IMP--aspartate ligase 2)	456	Adss
tr	A0A0G2JUL7	A0A0G2JUL7_RAT	0.576859	0.269198	0.567755	0.0527	0.107	0.054	Septin 6 (Predicted), isoform CRA_b (Septin-11)	429	Sept11
sp	P41542	USO1_RAT	0.680889	0.33375	0.567855	0.0589	0.141	0.0821	General vesicular transport factor p115 (Protein USO1 homolog) (Transcytosis-associated protein) (TAP) (Vesicle-docking protein)	959	Uso1
sp	Q9Z1X1	ESYT1_RAT	0.975562	0.548412	0.568507	0.0141	0.278	0.264	Extended synaptotagmin-1 (E-Syt1) (Membrane-bound C2 domain-containing protein) (vp115)	1088	Esyt1
tr	D4A0T8	D4A0T8_RAT	0.320416	0.131975	0.56867	-0.572	-0.894	-0.323	Dehydrogenase/reductase 7	340	Dhrs7
sp	Q6P7Q1	BABA2_RAT	0.788261	0.760801	0.568893	0.0681	-0.0773	-0.145	BRISC and BRCA1-A complex member 2 (BRCA1-A complex subunit BRE) (BRCA1/BRCA2-containing complex subunit 45) (Brain and reproductive organ-expressed protein)	383	Babam2
sp	P97536	CAND1_RAT	0.0492381	0.13237	0.569517	-0.215	-0.158	0.057	Cullin-associated NEDD8-dissociated protein 1 (Cullin-associated and neddylation-dissociated protein 1) (TBP-interacting protein of 120 kDa A) (TBP-interacting protein 120A) (p120 CAND1)	1230	Cand1
sp	Q2KMM2	TPPC1_RAT	0.119303	0.291917	0.571532	-0.938	-0.614	0.324	Trafficking protein particle complex subunit 1	145	Trappc1
tr	D3ZPC4	D3ZPC4_RAT	0.230937	0.0913758	0.571715	0.243	0.355	0.112	Neural cell adhesion molecule L1	1255	L1cam
sp	P56522	ADRO_RAT	0.899442	0.659871	0.572602	0.0197	-0.069	-0.0887	NADPH:adrenodoxin oxidoreductase, mitochondrial (AR) (Adrenodoxin reductase) (EC 1.18.1.6) (Ferredoxin--NADP(+) reductase) (Ferredoxin reductase)	494	Fdxr
sp	Q641Y7	NUD18_RAT	0.190986	0.433131	0.573253	-0.232	-0.136	0.0967	8-oxo-dGDP phosphatase NUDT18 (EC 3.6.1.58) (2-hydroxy-dADP phosphatase) (7,8-dihydro-8-oxoguanine phosphatase) (MutT homolog 3) (Nucleoside diphosphate-linked moiety X motif 18) (Nudix motif 18)	323	Nudt18
tr	G3V665	G3V665_RAT	0.437142	0.194114	0.575401	-0.42	-0.72	-0.301	Cytosolic arginine sensor for mTORC1 subunit 2 (Opposite strand transcription unit to Stag3)	329	Castor2
sp	P19945	RLA0_RAT	0.500732	0.22935	0.57554	-0.0621	-0.113	-0.0514	60S acidic ribosomal protein P0 (60S ribosomal protein L10E)	317	Rplp0
sp	Q8K3P6	SCMC2_RAT	0.646658	0.917833	0.575691	-0.0892	0.02	0.109	Calcium-binding mitochondrial carrier protein SCaMC-2 (Mitochondrial ATP-Mg/Pi carrier protein) (Peroxisomal Ca(2+)-dependent solute carrier-like protein) (Small calcium-binding mitochondrial carrier protein 2) (Solute carrier family 25 member 25)	469	Slc25a25
tr	D3ZLU0	D3ZLU0_RAT	0.258139	0.550098	0.575918	0.139	0.0716	-0.067	C2 calcium-dependent domain-containing 4C (RCG29198)	422	C2cd4c
tr	F7EMK8	F7EMK8_RAT	0.230855	0.502801	0.576166	-0.642	-0.35	0.291	Aldose reductase-related protein 1-like	295	LOC100910708
sp	Q9JJW3	ATPMD_RAT	0.183679	0.416091	0.577263	-1.25	-0.742	0.504	ATP synthase membrane subunit DAPIT, mitochondrial (Diabetes-associated protein in insulin-sensitive tissues) (Up-regulated during skeletal muscle growth protein 5)	58	Atp5md
sp	Q5GFD9	IMPCT_RAT	0.944833	0.624482	0.57728	-0.0117	0.0833	0.095	Protein IMPACT (Imprinted and ancient gene protein homolog)	317	Impact
tr	A0A0G2K724	A0A0G2K724_RAT	0.120139	0.0454263	0.578283	-0.249	-0.334	-0.0846	Malignant T-cell-amplified sequence	181	Mcts1
sp	Q63569	PRS6A_RAT	0.137159	0.324327	0.578505	0.281	0.181	-0.1	26S proteasome regulatory subunit 6A (26S proteasome AAA-ATPase subunit RPT5) (Proteasome 26S subunit ATPase 3) (Spermatogenic cell/sperm-associated Tat-binding protein homolog SATA) (Tat-binding protein 1) (TBP-1)	439	Psmc3
tr	F1LM55	F1LM55_RAT	0.457689	0.207008	0.579013	0.33	0.576	0.245	Cell cycle and apoptosis regulator 2	922	Ccar2
tr	F8WFM2	F8WFM2_RAT	0.289011	0.120186	0.579074	0.178	0.269	0.0912	Beta-soluble NSF attachment protein	298	Napb
tr	F1LN59	F1LN59_RAT	0.161897	0.062902	0.579508	-0.313	-0.432	-0.119	Eukaryotic translation initiation factor 4, gamma 2	906	Eif4g2
sp	P85971	6PGL_RAT	0.0391511	0.104062	0.579876	0.763	0.577	-0.186	6-phosphogluconolactonase (6PGL) (EC 3.1.1.31)	257	Pgls
tr	Q3ZB99	Q3ZB99_RAT	0.299087	0.125326	0.580032	0.348	0.529	0.182	Tight junction protein 2	1164	Tjp2
tr	D3ZAZ0	D3ZAZ0_RAT	0.336654	0.144399	0.581721	-0.167	-0.261	-0.0942	Eukaryotic translation initiation factor 3 subunit M (eIF3m)	374	Eif3m
tr	M0RC17	M0RC17_RAT	0.156064	0.0608103	0.581859	0.337	0.462	0.125	Cell adhesion molecule L1-like	1210	Chl1
sp	O35353	GBB4_RAT	0.377803	0.166027	0.583274	-0.218	-0.352	-0.134	Guanine nucleotide-binding protein subunit beta-4 (Transducin beta chain 4)	340	Gnb4
tr	D4A3D9	D4A3D9_RAT	0.497146	0.23141	0.583379	-0.161	-0.29	-0.129	Serine/threonine kinase 32C (Serine/threonine kinase 32C (Predicted))	488	Stk32c
sp	Q6RJR6	RTN3_RAT	0.380385	0.16745	0.583464	-0.0808	-0.131	-0.0499	Reticulon-3	940	Rtn3
tr	D4A3D4	D4A3D4_RAT	0.345988	0.149774	0.583578	-0.158	-0.249	-0.0908	Abhydrolase domain containing 3 (Predicted) (Abhydrolase domain-containing 3, phospholipase)	411	Abhd3
sp	Q91Y81	SEPT2_RAT	0.208189	0.45548	0.584021	0.159	0.0917	-0.0669	Septin-2 (Vascular endothelial cell specific protein 11)	361	Septin2
sp	O88794	PNPO_RAT	0.169754	0.383324	0.585363	0.332	0.205	-0.127	Pyridoxine-5'-phosphate oxidase (EC 1.4.3.5) (Pyridoxamine-phosphate oxidase)	261	Pnpo
tr	B2RYP0	B2RYP0_RAT	0.231593	0.495545	0.585486	0.509	0.283	-0.226	Ras homolog family member C (Ras homolog gene family, member C)	193	Rhoc
tr	Q5M9H4	Q5M9H4_RAT	0.176905	0.396437	0.585888	-0.272	-0.166	0.106	Sodium/potassium-transporting ATPase subunit beta	290	Atp1b2
tr	A0A0G2K2M8	A0A0G2K2M8_RAT	0.253383	0.105454	0.586836	0.0886	0.13	0.0411	Tripartite motif-containing protein 2	658	Trim2
sp	Q9ESS6	BCAM_RAT	0.403161	0.761836	0.587409	0.442	0.158	-0.284	Basal cell adhesion molecule (B-CAM cell surface glycoprotein) (Lutheran antigen) (CD antigen CD239)	624	Bcam
tr	Q6AXX5	Q6AXX5_RAT	0.332729	0.14462	0.587985	0.218	0.338	0.12	Retinol dehydrogenase 11 (Retinol dehydrogenase 11 (All-trans/9-cis/11-cis))	316	Rdh11
tr	B2RYN0	B2RYN0_RAT	0.575128	0.984178	0.588431	-0.0881	-0.00309	0.085	Phosphoacetylglucosamine mutase (PAGM) (EC 5.4.2.3) (Acetylglucosamine phosphomutase) (N-acetylglucosamine-phosphate mutase)	542	Pgm3
sp	Q9JMJ4	PRP19_RAT	0.501805	0.893265	0.588555	0.0973	0.0192	-0.0781	Pre-mRNA-processing factor 19 (EC 2.3.2.27) (Neuronal differentiation-related gene protein) (PRP19/PSO4 homolog) (RING-type E3 ubiquitin transferase PRP19)	504	Prpf19
tr	D4A1J6	D4A1J6_RAT	0.00808668	0.0216256	0.590522	-0.446	-0.369	0.0764	Ankyrin repeat and FYVE domain-containing 1	1169	Ankfy1
sp	P05708	HXK1_RAT	0.180193	0.0729426	0.591358	-0.152	-0.211	-0.0588	Hexokinase-1 (EC 2.7.1.1) (Brain form hexokinase) (Hexokinase type I) (HK I) (Hexokinase-A)	918	Hk1
tr	D4ACB8	D4ACB8_RAT	0.367563	0.706019	0.591516	-0.126	-0.052	0.0742	CCT-theta (T-complex protein 1 subunit theta)	548	Cct8
tr	Q5U2P5	Q5U2P5_RAT	0.743533	0.394142	0.592337	0.0437	0.116	0.0719	C2CD2-like (RCG58016) (Transmembrane protein 24)	706	C2cd2l
tr	D4A4K4	D4A4K4_RAT	0.365438	0.163512	0.593372	-0.239	-0.379	-0.139	Vacuolar protein sorting 13 homolog C	3739	Vps13c
tr	B0BMW2	B0BMW2_RAT	0.0955959	0.228281	0.594539	0.165	0.116	-0.0497	3-hydroxyacyl-CoA dehydrogenase type-2 (Hydroxyacyl-Coenzyme A dehydrogenase type II) (Hydroxysteroid (17-beta) dehydrogenase 10)	261	Hsd17b10
sp	P09606	GLNA_RAT	0.789762	0.4295	0.595195	-0.0282	-0.0848	-0.0566	Glutamine synthetase (GS) (EC 6.3.1.2) (Glutamate--ammonia ligase) (Palmitoyltransferase GLUL) (EC 2.3.1.225)	373	Glul
tr	A0A0G2JTN4	A0A0G2JTN4_RAT	0.824618	0.75504	0.595424	-0.0258	0.0364	0.0622	Formylglycinamide ribonucleotide amidotransferase (EC 6.3.5.3) (Formylglycinamide ribotide amidotransferase)	1337	Pfas
tr	F1LPV0	F1LPV0_RAT	0.014593	0.0384424	0.595586	-0.269	-0.218	0.0506	Asparagine--tRNA ligase (EC 6.1.1.22)	558	Nars
sp	P62483	KCAB2_RAT	0.715573	0.377673	0.596269	-0.0433	-0.106	-0.0632	Voltage-gated potassium channel subunit beta-2 (EC 1.1.1.-) (K(+) channel subunit beta-2) (Kv-beta-2)	367	Kcnab2
tr	Q5BJL8	Q5BJL8_RAT	0.259073	0.532069	0.596396	-0.188	-0.102	0.0861	RCG49712, isoform CRA_c (Trafficking protein particle complex 2) (Trafficking protein particle complex subunit 2)	140	Trappc2
tr	G3V964	G3V964_RAT	0.666226	0.344265	0.596413	-0.0956	-0.213	-0.118	Neurotrimin	339	Ntm
tr	G3V6I1	G3V6I1_RAT	0.0971557	0.230147	0.597352	-0.404	-0.283	0.121	Lethal(2) giant larvae protein homolog 1 (RCG33798, isoform CRA_b)	1067	Llgl1
tr	F1LSH6	F1LSH6_RAT	0.0761238	0.184565	0.597728	-0.621	-0.449	0.172	Potassium/sodium hyperpolarization-activated cyclic nucleotide-gated channel 1	902	Hcn1
tr	D4AE56	D4AE56_RAT	0.532961	0.92175	0.597808	0.105	0.0163	-0.0883	Microsomal prostaglandin E synthase 2 (EC 5.3.99.3) (Prostaglandin E synthase 2)	384	Ptges2
sp	Q75Q39	TOM70_RAT	0.0936963	0.036873	0.598975	0.211	0.274	0.0623	Mitochondrial import receptor subunit TOM70 (Mitochondrial precursor proteins import receptor) (Translocase of outer membrane 70 kDa subunit) (Translocase of outer mitochondrial membrane protein 70)	610	Tomm70
sp	Q99ML5	PCYOX_RAT	0.11161	0.0443787	0.59911	-0.21	-0.276	-0.0657	Prenylcysteine oxidase (EC 1.8.3.5) (Chloride ion pump-associated 55 kDa protein)	504	Pcyox1
tr	B2GUZ3	B2GUZ3_RAT	0.723487	0.862516	0.599803	0.115	-0.0562	-0.171	Formyltetrahydrofolate synthetase (EC 6.3.4.3)	977	Mthfd1l
sp	O35567	PUR9_RAT	0.824355	0.760411	0.60003	0.0183	-0.0252	-0.0435	Bifunctional purine biosynthesis protein ATIC (AICAR transformylase/inosine monophosphate cyclohydrolase) (ATIC) [Includes: Phosphoribosylaminoimidazolecarboxamide formyltransferase (EC 2.1.2.3) (5-aminoimidazole-4-carboxamide ribonucleotide formyltransferase) (AICAR formyltransferase) (AICAR transformylase); IMP cyclohydrolase (EC 3.5.4.10) (IMP synthase) (Inosinicase)]	592	Atic
tr	G3V6X7	G3V6X7_RAT	0.00590518	0.0153156	0.60078	0.734	0.618	-0.116	ProSAAS (Proprotein convertase subtilisin/kexin type 1 inhibitor)	260	LOC108348172
sp	Q5HZW3	ASPH2_RAT	0.753005	0.833494	0.601365	-0.157	0.105	0.262	Aspartate beta-hydroxylase domain-containing protein 2 (EC 1.14.11.-)	343	Asphd2
tr	D3ZT90	D3ZT90_RAT	0.0671798	0.16272	0.60273	-0.583	-0.429	0.154	Glutaryl-CoA dehydrogenase (Glutaryl-Coenzyme A dehydrogenase (Predicted))	447	Gcdh
sp	Q9JLU4	SHAN3_RAT	0.932483	0.662021	0.602734	-0.0221	0.114	0.137	SH3 and multiple ankyrin repeat domains protein 3 (Shank3) (Proline-rich synapse-associated protein 2) (ProSAP2) (SPANK-2)	1740	Shank3
sp	P01015	ANGT_RAT	0.674933	0.918522	0.602999	-0.178	0.0433	0.221	Angiotensinogen (Serpin A8) [Cleaved into: Angiotensin-1 (Angiotensin 1-10) (Angiotensin I) (Ang I); Angiotensin-2 (Angiotensin 1-8) (Angiotensin II) (Ang II); Angiotensin-3 (Angiotensin 2-8) (Angiotensin III) (Ang III) (Des-Asp[1]-angiotensin II); Angiotensin-4 (Angiotensin 3-8) (Angiotensin IV) (Ang IV); Angiotensin 1-9; Angiotensin 1-7; Angiotensin 1-5; Angiotensin 1-4]	477	Agt
tr	G3V845	G3V845_RAT	0.999875	0.603347	0.60324	-9.66e-05	0.322	0.322	1-phosphatidylinositol 4,5-bisphosphate phosphodiesterase gamma (EC 3.1.4.11)	1290	Plcg1
sp	Q63270	ACOC_RAT	0.46162	0.221246	0.60363	0.539	0.917	0.378	Cytoplasmic aconitate hydratase (Aconitase) (EC 4.2.1.3) (Citrate hydro-lyase) (Iron regulatory protein 1) (IRP1) (Iron-responsive element-binding protein 1) (IRE-BP 1)	889	Aco1
tr	F1LVR4	F1LVR4_RAT	0.886676	0.705338	0.604009	-0.056	0.149	0.205	Calcium/calmodulin-dependent protein kinase ID	383	Camk1d
tr	A0A0G2JXD0	A0A0G2JXD0_RAT	0.579701	0.970543	0.604705	-0.11	-0.00725	0.102	60S ribosomal protein L9	188	LOC103692829
tr	A0A0G2K0S7	A0A0G2K0S7_RAT	0.353367	0.670378	0.605326	0.0896	0.0404	-0.0492	RAP1 GTPase-activating protein 2	731	Rap1gap2
tr	D3ZC55	D3ZC55_RAT	0.294262	0.131033	0.605854	-0.115	-0.17	-0.0554	Heat shock 70kDa protein 12A (Predicted), isoform CRA_a (Heat shock protein family A (Hsp70) member 12A)	675	Hspa12a
tr	A0A0G2QC06	A0A0G2QC06_RAT	0.241357	0.49385	0.60589	0.146	0.0836	-0.0627	Signal recognition particle receptor subunit beta	979	Tf
tr	B0BN65	B0BN65_RAT	0.447954	0.21465	0.606296	-0.0785	-0.131	-0.0529	Family with sequence similarity 49, member A	323	Fam49a
sp	P63164	RSMN_RAT	0.118761	0.268856	0.607714	-1.17	-0.803	0.364	Small nuclear ribonucleoprotein-associated protein N (snRNP-N) (Sm protein D) (Sm-D) (Sm protein N) (Sm-N) (SmN)	240	Snrpn
tr	Q5PQK2	Q5PQK2_RAT	0.0506641	0.123402	0.608894	0.904	0.687	-0.217	FUS RNA-binding protein (Fusion, derived from t(1216) malignant liposarcoma (Human)) (RCG39872, isoform CRA_d)	518	Fus
tr	A0A0G2K2L8	A0A0G2K2L8_RAT	0.653131	0.949974	0.60926	-0.0383	0.00532	0.0436	Peripheral plasma membrane protein CASK	909	LOC100910506
sp	Q5RJR2	TWF1_RAT	0.588862	0.975816	0.609515	-0.0622	-0.00347	0.0587	Twinfilin-1	350	Twf1
tr	G3V6L8	G3V6L8_RAT	0.533936	0.908538	0.610253	-0.413	-0.0755	0.337	RCG61894, isoform CRA_a (Striatin)	780	Strn
tr	D4ABI7	D4ABI7_RAT	0.579354	0.963562	0.610358	-0.0578	-0.00473	0.053	Very-long-chain (3R)-3-hydroxyacyl-CoA dehydratase (EC 4.2.1.134)	362	Hacd3
tr	Q0D2L6	Q0D2L6_RAT	0.0713188	0.168814	0.610469	-0.744	-0.549	0.195	Ras-related GTP-binding protein	398	Rragc
sp	P47728	CALB2_RAT	0.743459	0.408421	0.610681	0.185	0.474	0.289	Calretinin (CR)	271	Calb2
tr	Q569C9	Q569C9_RAT	0.97566	0.631899	0.610726	-0.00613	0.0968	0.103	Golgi phosphoprotein 3 (Golgi phosphoprotein 3 (Coat-protein))	298	Golph3
tr	D3ZHY9	D3ZHY9_RAT	0.884073	0.515382	0.611391	-0.0122	-0.0551	-0.0428	RAS protein activator like 1 (GAP1 like) (Predicted) (RAS protein activator-like 1)	801	Rasal1
tr	M0R5U4	M0R5U4_RAT	0.709858	0.890434	0.611492	0.042	-0.0155	-0.0575	Adenylate cyclase 9 (Adenylate cyclase 9 (Predicted), isoform CRA_b)	1354	Adcy9
tr	D3ZBL5	D3ZBL5_RAT	0.175264	0.373453	0.612116	-0.144	-0.0924	0.052	Phosphatidylinositol-3,4-bisphosphate 4-phosphatase (EC 3.1.3.66)	939	Inpp4a
tr	Q5RJR9	Q5RJR9_RAT	0.78391	0.814355	0.612358	0.137	-0.117	-0.254	Collagen-binding protein (Serpin H1)	417	Serpinh1
sp	Q63083	NUCB1_RAT	0.0725152	0.029451	0.615279	1.96	2.47	0.51	Nucleobindin-1 (Bone 63 kDa calcium-binding protein) (CALNUC)	459	Nucb1
tr	B1WBY1	B1WBY1_RAT	0.24921	0.498376	0.615452	-0.341	-0.196	0.145	Cul1 protein (Cullin 1) (Cullin 1 (Predicted), isoform CRA_a)	776	Cul1
sp	Q63666	VAMP1_RAT	0.918158	0.688614	0.615655	0.0285	-0.111	-0.14	Vesicle-associated membrane protein 1 (VAMP-1) (Synaptobrevin-1)	118	Vamp1
sp	Q6AXS5	PAIRB_RAT	0.493382	0.849623	0.617117	0.197	0.0538	-0.143	Plasminogen activator inhibitor 1 RNA-binding protein (PAI1 RNA-binding protein 1) (PAI-RBP1) (RDA288) (SERPINE1 mRNA-binding protein 1)	407	Serbp1
tr	C0JPT7	C0JPT7_RAT	0.450119	0.221319	0.617405	0.248	0.41	0.162	Filamin A (Filamin alpha) (Filamin, alpha (Predicted), isoform CRA_a)	2639	Flna
sp	P45592	COF1_RAT	0.404911	0.195335	0.617887	0.215	0.343	0.127	Cofilin-1 (Cofilin, non-muscle isoform)	166	Cfl1
tr	G3V927	G3V927_RAT	0.491927	0.846863	0.61791	0.33	0.0917	-0.238	Discs, large homolog-associated protein 4 (Drosophila) (Disks large-associated protein 4)	992	Dlgap4
sp	F1LQ48	HNRPL_RAT	0.934034	0.676891	0.618304	0.00822	-0.0415	-0.0498	Heterogeneous nuclear ribonucleoprotein L (hnRNP L)	623	Hnrnpl
sp	P25093	FAAA_RAT	0.437269	0.214314	0.61852	-0.168	-0.275	-0.107	Fumarylacetoacetase (FAA) (EC 3.7.1.2) (Beta-diketonase) (Fumarylacetoacetate hydrolase)	419	Fah
tr	D3ZWL6	D3ZWL6_RAT	0.0076133	0.00312008	0.619038	1.2	1.38	0.187	Adenosylhomocysteinase-like 2 (RCG27985)	612	Ahcyl2
sp	Q3ZBA0	TCPR1_RAT	0.948338	0.664779	0.619102	-0.00883	0.0593	0.0681	Tectonin beta-propeller repeat-containing protein 1	1166	Tecpr1
sp	D4A1R8	CPNE1_RAT	0.880934	0.52009	0.619318	0.034	0.147	0.113	Copine-1 (Copine I)	536	Cpne1
sp	B2RZ37	REEP5_RAT	0.48723	0.838322	0.620137	0.173	0.0502	-0.122	Receptor expression-enhancing protein 5 (Polyposis locus protein 1 homolog)	189	Reep5
tr	Q6IRL2	Q6IRL2_RAT	0.809593	0.465855	0.620999	-0.0352	-0.108	-0.0726	Mitofusin 2, isoform CRA_a (Mitofusin-2)	757	LOC100911485
sp	Q4QQV3	F162A_RAT	0.386212	0.186072	0.621018	-0.411	-0.643	-0.232	Protein FAM162A (E2-induced gene 5 protein homolog)	155	Fam162a
sp	P10888	COX41_RAT	0.419722	0.205276	0.621043	-0.166	-0.266	-0.101	Cytochrome c oxidase subunit 4 isoform 1, mitochondrial (Cytochrome c oxidase polypeptide IV) (Cytochrome c oxidase subunit IV isoform 1) (COX IV-1)	169	Cox4i1
sp	P04218	OX2G_RAT	0.204372	0.0903976	0.621432	-0.168	-0.231	-0.0631	OX-2 membrane glycoprotein (MRC OX-2 antigen) (CD antigen CD200)	278	Cd200
tr	Q5XI19	Q5XI19_RAT	0.173922	0.0758874	0.622215	-0.164	-0.221	-0.0571	Fermitin family homolog 2 (Drosophila) (Fermitin family member 2) (RCG61183, isoform CRA_b)	680	Fermt2
sp	P19804	NDKB_RAT	0.563797	0.295022	0.623711	0.171	0.316	0.145	Nucleoside diphosphate kinase B (NDK B) (NDP kinase B) (EC 2.7.4.6) (Histidine protein kinase NDKB) (EC 2.7.13.3) (P18)	152	Nme2
tr	Q5M963	Q5M963_RAT	0.757318	0.430036	0.625174	0.0486	0.126	0.0771	CMP-N-acetylneuraminic acid synthase (EC 2.7.7.43) (N-acylneuraminate cytidylyltransferase)	432	Cmas
tr	A0A0H2UHH9	A0A0H2UHH9_RAT	0.149654	0.317461	0.625176	1.07	0.723	-0.347	40S ribosomal protein S24	131	Rps24
tr	B2RZB6	B2RZB6_RAT	0.9528	0.667274	0.62541	0.0199	-0.145	-0.165	U6 snRNA-associated Sm-like protein LSm8	96	Lsm8
sp	P97603	NEO1_RAT	0.168091	0.350942	0.625421	-0.235	-0.155	0.08	Neogenin (Fragment)	1377	Neo1
tr	G3V864	G3V864_RAT	0.176085	0.364917	0.625899	-0.404	-0.264	0.14	Phospholipid phosphatase-related protein type 4 (RCG28720)	766	Plppr4
tr	M3ZCQ2	M3ZCQ2_RAT	0.0370414	0.0879696	0.626054	-0.246	-0.194	0.0518	U5 small nuclear ribonucleoprotein 200 kDa helicase	2136	Snrnp200
sp	Q62636	RAP1B_RAT	0.627623	0.338844	0.62612	-0.469	-0.941	-0.471	Ras-related protein Rap-1b (EC 3.6.5.2) (GTP-binding protein smg p21B)	184	Rap1b
tr	G3V6Q3	G3V6Q3_RAT	0.423101	0.746676	0.626319	0.0831	0.0331	-0.0501	WD repeat domain 13	392	Wdr13
sp	Q6TUG0	DJB11_RAT	0.936548	0.572267	0.626497	0.0169	0.12	0.104	DnaJ homolog subfamily B member 11 (ER-associated DNAJ) (ER-associated Hsp40 co-chaperone) (Endoplasmic reticulum DNA J domain-containing protein 3) (ER-resident protein ERdj3) (ERdj3) (ERj3p) (Liver regeneration-related protein LRRGT00084)	358	Dnajb11
tr	Q3S4A5	Q3S4A5_RAT	0.377051	0.681437	0.627533	-0.495	-0.226	0.268	ADP-ribosylation factor GTPase activating protein 1 brain isoform (ADP-ribosylation factor GTPase-activating protein 1)	403	Arfgap1
sp	Q5XIF6	TBA4A_RAT	0.542062	0.284758	0.629924	0.101	0.18	0.0794	Tubulin alpha-4A chain (Alpha-tubulin 4) (Tubulin alpha-4 chain)	448	Tuba4a
sp	Q6AXY0	GSTA6_RAT	0.0723013	0.163227	0.630444	0.542	0.407	-0.135	Glutathione S-transferase A6 (EC 2.5.1.18) (GST class-alpha member 6)	222	Gsta6
sp	Q62747	SYT7_RAT	0.542645	0.895359	0.631212	0.11	0.0236	-0.0866	Synaptotagmin-7 (Protein Syt7) (Synaptotagmin VII) (SytVII)	403	Syt7
tr	F1LM09	F1LM09_RAT	0.685424	0.382579	0.631217	0.038	0.0832	0.0451	Ubiquitin carboxyl-terminal hydrolase 7 (EC 3.4.19.12) (Ubiquitin thioesterase 7) (Ubiquitin-specific-processing protease 7)	1103	Usp7
tr	F1M5M9	F1M5M9_RAT	0.00253225	0.0059461	0.631735	-0.478	-0.417	0.0604	SLIT-ROBO Rho GTPase-activating protein 3	1099	Srgap3
sp	P05545	SPA3K_RAT	0.993902	0.637515	0.632155	0.00438	-0.272	-0.276	Serine protease inhibitor A3K (Serpin A3K) (CPI-21) (Contrapsin-like protease inhibitor 1) (GHR-P63) (Growth hormone-regulated proteinase inhibitor) (Kallikrein-binding protein) (KBP) (SPI-2.3) (Serine protease inhibitor 2) (SPI-2) (Thyroid hormone-regulated protein)	416	Serpina3k
tr	G3V8A5	G3V8A5_RAT	0.0827017	0.0353314	0.63274	-0.196	-0.246	-0.0504	Vacuolar protein sorting-associated protein 35	796	Vps35
tr	A0A0G2K6P5	A0A0G2K6P5_RAT	0.0128385	0.0307234	0.632749	0.992	0.828	-0.164	Major facilitator superfamily domain-containing 4A	510	Mfsd4a
tr	Q5U2U3	Q5U2U3_RAT	0.304477	0.569465	0.633022	1.12	0.608	-0.509	Poly [ADP-ribose] polymerase (PARP) (EC 2.4.2.-)	526	Parp3
sp	Q6RVG2	S4A8_RAT	0.294437	0.55361	0.63359	-0.168	-0.093	0.0746	Electroneutral sodium bicarbonate exchanger 1 (Electroneutral Na+-driven Cl-HCO3 exchanger) (Solute carrier family 4 member 8) (k-NBC3)	1067	Slc4a8
tr	G3V9L3	G3V9L3_RAT	0.513692	0.856076	0.63427	0.163	0.045	-0.118	Dual specificity protein phosphatase (EC 3.1.3.16) (EC 3.1.3.48)	192	Dusp3
tr	M0R9N8	M0R9N8_RAT	0.167038	0.0749769	0.634994	0.289	0.384	0.0952	PH domain-containing protein	972	Anlnl1
tr	A0A0G2JTH7	A0A0G2JTH7_RAT	0.358575	0.176614	0.63616	-0.232	-0.35	-0.118	Ubiquitin-protein ligase E3A (EC 2.3.2.26)	832	Ube3a
sp	P68511	1433F_RAT	0.216998	0.427492	0.63631	-0.133	-0.0834	0.0492	14-3-3 protein eta	246	Ywhah
tr	A0A0G2K7Y2	A0A0G2K7Y2_RAT	0.149592	0.0669105	0.637145	0.247	0.325	0.0774	Oxidation resistance protein 1	873	Oxr1
sp	Q6PEC4	SKP1_RAT	0.0302899	0.070508	0.637302	0.432	0.348	-0.0841	S-phase kinase-associated protein 1 (Cyclin-A/CDK2-associated protein p19) (S-phase kinase-associated protein 1A) (p19A) (p19skp1)	163	Skp1
sp	P07895	SODM_RAT	0.636811	0.999148	0.637562	-0.0667	-0.00015	0.0666	Superoxide dismutase [Mn], mitochondrial (EC 1.15.1.1)	222	Sod2
sp	P20788	UCRI_RAT	0.256912	0.490845	0.638239	-0.173	-0.103	0.07	Cytochrome b-c1 complex subunit Rieske, mitochondrial (EC 7.1.1.8) (Complex III subunit 5) (Cytochrome b-c1 complex subunit 5) (Liver regeneration-related protein LRRGT00195) (Rieske iron-sulfur protein) (RISP) (Rieske protein UQCRFS1) (Ubiquinol-cytochrome c reductase iron-sulfur subunit) [Cleaved into: Cytochrome b-c1 complex subunit 9 (Su9) (Subunit 9) (8 kDa subunit 9) (Complex III subunit IX…	274	Uqcrfs1
sp	P14925	AMD_RAT	0.954282	0.598731	0.638422	0.00643	0.0594	0.053	Peptidylglycine alpha-amidating monooxygenase (PAM) [Includes: Peptidylglycine alpha-hydroxylating monooxygenase (PHM) (EC 1.14.17.3); Peptidyl-alpha-hydroxyglycine alpha-amidating lyase (EC 4.3.2.5) (Peptidylamidoglycolate lyase) (PAL)]	976	Pam
sp	P26772	CH10_RAT	0.414012	0.210086	0.638766	0.474	0.744	0.27	10 kDa heat shock protein, mitochondrial (Hsp10) (10 kDa chaperonin) (Chaperonin 10) (CPN10)	102	Hspe1
tr	D3ZW08	D3ZW08_RAT	0.624905	0.346096	0.639507	0.0664	0.13	0.0636	Adenylosuccinate lyase (ASL) (EC 4.3.2.2) (Adenylosuccinase)	484	Adsl
tr	B5DF95	B5DF95_RAT	0.776279	0.456154	0.639763	-0.126	-0.334	-0.208	Family with sequence similarity 164, member A (Similar to RIKEN cDNA 3110050N22 (Predicted)) (Zinc finger, C2HC-type-containing 1A)	324	Zc2hc1a
sp	P13233	CN37_RAT	0.8634	0.52547	0.640853	-0.0239	-0.0889	-0.065	2',3'-cyclic-nucleotide 3'-phosphodiesterase (CNP) (CNPase) (EC 3.1.4.37)	420	Cnp
tr	B1WC26	B1WC26_RAT	0.524606	0.858633	0.64418	-0.153	-0.0424	0.11	N-acetylneuraminate synthase (N-acetylneuraminic acid synthase) (N-acetylneuraminic acid synthase (Sialic acid synthase) (Predicted), isoform CRA_a)	359	Nans
sp	P62024	PHAR1_RAT	0.195995	0.385929	0.644538	0.17	0.112	-0.0587	Phosphatase and actin regulator 1	580	Phactr1
tr	A0A0A6YYM0	A0A0A6YYM0_RAT	0.780063	0.854499	0.644847	-0.0233	0.0153	0.0385	Long-chain-fatty-acid--CoA ligase 6	722	Acsl6
tr	Q6AY18	Q6AY18_RAT	0.878166	0.541638	0.645444	-0.038	-0.152	-0.115	Inorganic pyrophosphatase 1 (SAR1 gene homolog A (S. cerevisiae), isoform CRA_b) (SAR1 homolog A (S. cerevisiae))	198	Sar1a
tr	D3ZBM3	D3ZBM3_RAT	0.186921	0.369638	0.645736	-0.206	-0.137	0.069	Ferrochelatase (EC 4.99.1.1)	422	Fech
sp	Q63881	KCND2_RAT	0.352215	0.626932	0.646383	-0.29	-0.149	0.141	Potassium voltage-gated channel subfamily D member 2 (RK5) (Shal1) (Voltage-gated potassium channel subunit Kv4.2)	630	Kcnd2
tr	A0A140TAF0	A0A140TAF0_RAT	0.261305	0.126648	0.648039	0.46	0.642	0.182	RCG62531, isoform CRA_g (Tropomyosin alpha-3 chain)	285	Tpm3
sp	Q99M64	P4K2A_RAT	0.52944	0.85971	0.648595	-0.193	-0.0538	0.139	Phosphatidylinositol 4-kinase type 2-alpha (EC 2.7.1.67) (55 kDa type II phosphatidylinositol 4-kinase) (Phosphatidylinositol 4-kinase type II-alpha)	478	Pi4k2a
sp	Q4KMA2	RD23B_RAT	0.552395	0.887459	0.648839	0.27	0.0637	-0.206	UV excision repair protein RAD23 homolog B	415	Rad23b
sp	Q568Z9	PHYIP_RAT	0.010353	0.0237678	0.649061	-0.26	-0.221	0.0394	Phytanoyl-CoA hydroxylase-interacting protein (Phytanoyl-CoA hydroxylase-associated protein 1) (PAHX-AP1) (PAHXAP1)	330	Phyhip
tr	B0BNE6	B0BNE6_RAT	0.984147	0.663748	0.649588	-0.0024	0.0528	0.0552	Complex I-23kD (NADH dehydrogenase [ubiquinone] iron-sulfur protein 8, mitochondrial) (NADH-ubiquinone oxidoreductase 23 kDa subunit)	212	Ndufs8
tr	Q5PQZ9	Q5PQZ9_RAT	0.216029	0.41491	0.650368	-0.107	-0.0691	0.038	NADH dehydrogenase [ubiquinone] 1 subunit C2	120	Ndufc2
sp	O88767	PARK7_RAT	0.257452	0.481234	0.650463	0.237	0.145	-0.0925	Parkinson disease protein 7 homolog (Contraception-associated protein 1) (Protein CAP1) (Fertility protein SP22) (Maillard deglycase) (Parkinsonism-associated deglycase) (Protein DJ-1) (DJ-1) (Protein/nucleic acid deglycase DJ-1) (EC 3.1.2.-) (EC 3.5.1.-) (EC 3.5.1.124)	189	Park7
sp	P82471	GNAQ_RAT	0.251145	0.121995	0.65096	-0.1	-0.138	-0.0384	Guanine nucleotide-binding protein G(q) subunit alpha (Guanine nucleotide-binding protein alpha-q)	359	Gnaq
tr	G3V9E4	G3V9E4_RAT	0.969154	0.67871	0.650998	-0.00508	0.0547	0.0597	Acyl-peptide hydrolase (EC 3.4.19.1) (Acylamino-acid-releasing enzyme) (Acylaminoacyl-peptidase)	732	Apeh
sp	P25409	ALAT1_RAT	0.926119	0.718349	0.651043	0.0145	-0.0565	-0.0709	Alanine aminotransferase 1 (ALT1) (EC 2.6.1.2) (Glutamate pyruvate transaminase 1) (GPT 1) (Glutamic--alanine transaminase 1) (Glutamic--pyruvic transaminase 1)	496	Gpt
tr	D3ZSY8	D3ZSY8_RAT	0.00463438	0.00208507	0.6512	3.07	3.47	0.401	TBC1 domain family, member 10b (TBC1 domain family, member 10b (Predicted))	795	Tbc1d10b
sp	B0BNM9	GLTP_RAT	0.756777	0.885914	0.651443	0.0524	-0.0242	-0.0766	Glycolipid transfer protein (GLTP)	209	GLTP
sp	Q9QYU4	CRYM_RAT	0.816282	0.826384	0.652688	0.0249	-0.0235	-0.0485	Ketimine reductase mu-crystallin (EC 1.5.1.25) (CDK108) (NADP-regulated thyroid-hormone-binding protein)	313	Crym
tr	F1M853	F1M853_RAT	0.132923	0.269497	0.65395	0.563	0.404	-0.16	Ribosome-binding protein 1	1453	Rrbp1
tr	Q5VLR5	Q5VLR5_RAT	0.599184	0.338092	0.65404	0.141	0.262	0.12	BWK4 (Endoplasmic reticulum protein 44) (RCG60340)	406	Erp44
tr	A0A0H2UHH3	A0A0H2UHH3_RAT	0.251925	0.467419	0.656621	-0.516	-0.321	0.195	Mitochondrial potassium channel ATP-binding subunit	710	Abcb8
tr	F1LSC8	F1LSC8_RAT	0.018072	0.00806554	0.658163	1.3	1.52	0.213	RIMS-binding protein 2	1049	Rimbp2
tr	A0A140UHX6	A0A140UHX6_RAT	0.127594	0.257367	0.658488	-0.228	-0.165	0.0628	Spectrin beta chain	2329	Sptb
tr	Q6MFX9	Q6MFX9_RAT	0.59785	0.930711	0.658498	0.125	0.0205	-0.105	Myelin-oligodendrocyte glycoprotein	245	Mog
tr	F1LPM3	F1LPM3_RAT	0.943774	0.710413	0.65921	-0.0143	0.0754	0.0896	Sorbin and SH3 domain-containing protein 2	1196	Sorbs2
tr	D3ZY17	D3ZY17_RAT	0.216525	0.10558	0.659286	-0.355	-0.478	-0.123	Non-specific serine/threonine protein kinase (EC 2.7.11.1)	518	Rps6ka5
sp	Q5FVM4	NONO_RAT	0.401193	0.68231	0.659325	0.131	0.0633	-0.0682	Non-POU domain-containing octamer-binding protein (NonO protein)	476	Nono
tr	A0A0G2K9V6	A0A0G2K9V6_RAT	0.317953	0.162783	0.661051	0.25	0.357	0.107	Threonyl-tRNA synthetase (EC 6.1.1.3)	722	Tars
tr	B3DMA5	B3DMA5_RAT	0.375019	0.196834	0.661565	0.282	0.419	0.137	CCR4-NOT transcription complex subunit 7 (EC 3.1.13.4) (CCR4-associated factor 1)	285	Cnot7
sp	D3ZVU9	NAT8L_RAT	0.274146	0.497135	0.662059	-0.174	-0.106	0.0678	N-acetylaspartate synthetase (NAA synthetase) (N-acetyltransferase 8-like protein) (EC 2.3.1.17)	299	Nat8l
sp	Q641Y0	OST48_RAT	0.237975	0.439787	0.663682	-0.125	-0.0805	0.0448	Dolichyl-diphosphooligosaccharide--protein glycosyltransferase 48 kDa subunit (DDOST 48 kDa subunit) (Oligosaccharyl transferase 48 kDa subunit)	441	Ddost
tr	D3ZAS2	D3ZAS2_RAT	0.0349278	0.0758159	0.663749	-0.348	-0.283	0.0645	Small G protein-signaling modulator 1	1093	Sgsm1
sp	P31422	GRM3_RAT	0.954287	0.623514	0.663981	0.00702	0.0604	0.0534	Metabotropic glutamate receptor 3 (mGluR3)	879	Grm3
tr	Q5XI90	Q5XI90_RAT	0.280172	0.504409	0.664223	-0.2	-0.121	0.0784	Dynein light chain Tctex-type 3 (RCG42244, isoform CRA_a)	116	Dynlt3
tr	D3ZUX5	D3ZUX5_RAT	0.117522	0.236034	0.664406	0.204	0.15	-0.0534	Coiled-coil-helix-coiled-coil-helix domain containing 3 (Predicted), isoform CRA_a (Coiled-coil-helix-coiled-coil-helix domain-containing 3)	227	Chchd3
tr	A0A0G2JX43	A0A0G2JX43_RAT	0.638237	0.969817	0.665105	-0.292	-0.0234	0.268	Striatin 4	670	Strn4
tr	A0A0G2K401	A0A0G2K401_RAT	0.929634	0.730341	0.665714	-0.0582	0.228	0.286	Propanoyl-CoA:carbon dioxide ligase subunit alpha (EC 6.4.1.3) (Propionyl-CoA carboxylase alpha chain, mitochondrial)	723	Pcca
sp	Q58FK9	KAT3_RAT	0.731587	0.928406	0.665803	-0.198	0.0516	0.249	Kynurenine--oxoglutarate transaminase 3 (EC 2.6.1.7) (Cysteine-S-conjugate beta-lyase 2) (EC 4.4.1.13) (Kynurenine aminotransferase 3) (Kynurenine aminotransferase III) (KATIII) (Kynurenine--glyoxylate transaminase) (EC 2.6.1.63) (Kynurenine--oxoglutarate transaminase III)	454	Kyat3
sp	P63081	VATL_RAT	0.598046	0.345689	0.666636	-0.128	-0.232	-0.104	V-type proton ATPase 16 kDa proteolipid subunit (V-ATPase 16 kDa proteolipid subunit) (Vacuolar proton pump 16 kDa proteolipid subunit)	155	Atp6v0c
tr	F1M446	F1M446_RAT	0.0329881	0.0150512	0.666848	-0.371	-0.438	-0.0672	Ecm29 proteasome adaptor and scaffold	1839	Ecpas
tr	G3V8G5	G3V8G5_RAT	0.0454011	0.0967703	0.666952	-0.291	-0.234	0.057	Golgi apparatus protein 1	1171	Glg1
tr	F1LXD6	F1LXD6_RAT	0.723047	0.438043	0.667597	-0.152	-0.336	-0.184	Phosphatidylinositol transfer protein, membrane-associated 2	1281	Pitpnm2
tr	F1LM84	F1LM84_RAT	0.719124	0.435512	0.668175	0.0545	0.12	0.065	Nidogen-1	1246	Nid1
sp	P35565	CALX_RAT	0.907016	0.587427	0.668873	0.015	0.0699	0.055	Calnexin	591	Canx
sp	Q6AYT7	ABD12_RAT	0.983764	0.654854	0.669411	0.00716	0.158	0.151	Lysophosphatidylserine lipase ABHD12 (EC 3.1.-.-) (2-arachidonoylglycerol hydrolase ABHD12) (Abhydrolase domain-containing protein 12) (Monoacylglycerol lipase ABHD12) (EC 3.1.1.23) (Oxidized phosphatidylserine lipase ABHD12) (EC 3.1.-.-)	398	Abhd12
tr	Q3C2P9	Q3C2P9_RAT	0.867998	0.793321	0.669471	-0.0303	0.0478	0.0781	Sprouty protein with EVH-1 domain 1, related sequence (Sprouty-related protein with EVH-1 domain 1) (Sprouty-related, EVH1 domain-containing 1)	444	Spred1
sp	P10824	GNAI1_RAT	0.354476	0.607745	0.669475	-0.18	-0.0986	0.0818	Guanine nucleotide-binding protein G(i) subunit alpha-1 (Adenylate cyclase-inhibiting G alpha protein)	354	Gnai1
sp	Q66X93	SND1_RAT	0.753331	0.910223	0.67016	0.0282	-0.0101	-0.0383	Staphylococcal nuclease domain-containing protein 1 (EC 3.1.31.1) (100 kDa coactivator) (SND p102) (p100 co-activator) (p105 coactivator)	909	Snd1
tr	F1LPB9	F1LPB9_RAT	0.702066	0.42512	0.671443	0.0516	0.109	0.0573	Rabphilin-3A	684	Rph3a
tr	A0A096MIT7	A0A096MIT7_RAT	0.149326	0.0726564	0.671445	0.259	0.332	0.0728	Synapsin-3	579	Syn3
tr	D4A899	D4A899_RAT	0.542456	0.310134	0.67148	-0.215	-0.364	-0.149	Vacuolar protein sorting 13 homolog A	2335	Vps13a
sp	Q6NYB7	RAB1A_RAT	0.250613	0.127735	0.671729	-0.131	-0.178	-0.0471	Ras-related protein Rab-1A	205	Rab1A
tr	G3V7I0	G3V7I0_RAT	0.567871	0.328614	0.67289	-0.119	-0.207	-0.0878	Peroxiredoxin 3 (Thioredoxin-dependent peroxide reductase, mitochondrial)	257	Prdx3
tr	M0RC57	M0RC57_RAT	0.0109014	0.00508096	0.673188	-1.08	-1.23	-0.153	Small ArfGAP 1	440	Smap1
tr	D4ADU2	D4ADU2_RAT	0.504403	0.801868	0.673275	-0.175	-0.0651	0.11	Solute carrier family 7 member 11	502	Slc7a11
sp	Q07205	IF5_RAT	0.191307	0.0954358	0.673764	0.989	1.3	0.307	Eukaryotic translation initiation factor 5 (eIF-5)	429	Eif5
sp	Q5U2Z3	NP1L4_RAT	0.00182832	0.00382746	0.673789	0.398	0.356	-0.0421	Nucleosome assembly protein 1-like 4	386	Nap1l4
tr	F7EUU4	F7EUU4_RAT	0.62601	0.946073	0.673974	-0.0567	-0.00782	0.0488	COP9 signalosome subunit 5	389	Cops5
sp	Q68FS4	AMPL_RAT	0.673326	0.405973	0.67465	0.0767	0.153	0.0764	Cytosol aminopeptidase (EC 3.4.11.1) (Cysteinylglycine-S-conjugate dipeptidase) (EC 3.4.13.23) (Leucine aminopeptidase 3) (LAP-3) (Leucyl aminopeptidase) (LAP) (Peptidase S) (Proline aminopeptidase) (EC 3.4.11.5) (Prolyl aminopeptidase)	519	Lap3
sp	P47860	PFKAP_RAT	0.0566309	0.116854	0.676148	-0.164	-0.131	0.0331	ATP-dependent 6-phosphofructokinase, platelet type (ATP-PFK) (PFK-P) (EC 2.7.1.11) (6-phosphofructokinase type C) (Phosphofructo-1-kinase isozyme C) (PFK-C) (Phosphohexokinase)	788	Pfkp
tr	G3V8C4	G3V8C4_RAT	0.505625	0.800243	0.676223	-0.0583	-0.022	0.0363	Chloride intracellular channel protein	253	Clic4
sp	P84079	ARF1_RAT	0.550214	0.854339	0.676599	-0.106	-0.0323	0.0737	ADP-ribosylation factor 1	181	Arf1
tr	Q6P727	Q6P727_RAT	0.907904	0.595459	0.676617	-0.0873	-0.403	-0.316	Mitogen-activated protein kinase (EC 2.7.11.24)	381	Mapk9
tr	B2GV74	B2GV74_RAT	0.0824096	0.0393447	0.676757	0.614	0.751	0.137	Kinesin light chain	622	Klc2
sp	P15999	ATPA_RAT	0.642093	0.960093	0.67783	-0.0439	-0.0047	0.0392	ATP synthase subunit alpha, mitochondrial (ATP synthase F1 subunit alpha)	553	Atp5f1a
tr	A0A0G2KBA1	A0A0G2KBA1_RAT	0.4314	0.703326	0.678335	0.278	0.133	-0.145	60S ribosomal protein L6	284	A0A0G2KBA1
tr	F1M4A0	F1M4A0_RAT	0.262651	0.46597	0.678487	1	0.642	-0.362	Tight junction protein 1 (Predicted) (Tight junction protein ZO-1)	1733	Tjp1
sp	P70627	FOLH1_RAT	0.819819	0.524245	0.67939	-0.0227	-0.0641	-0.0414	Glutamate carboxypeptidase 2 (EC 3.4.17.21) (Folate hydrolase 1) (Folylpoly-gamma-glutamate carboxypeptidase) (FGCP) (Glutamate carboxypeptidase II) (GCPII) (Membrane glutamate carboxypeptidase) (mGCP) (N-acetylated-alpha-linked acidic dipeptidase I) (NAALADase I) (Prostate-specific membrane antigen homolog) (Pteroylpoly-gamma-glutamate carboxypeptidase)	752	Folh1
sp	P68182	KAPCB_RAT	0.631545	0.378592	0.679461	-0.07	-0.13	-0.0603	cAMP-dependent protein kinase catalytic subunit beta (PKA C-beta) (EC 2.7.11.11)	351	Prkacb
sp	P18420	PSA1_RAT	0.898791	0.775586	0.680927	0.0132	-0.0297	-0.0429	Proteasome subunit alpha type-1 (Macropain subunit C2) (Multicatalytic endopeptidase complex subunit C2) (Proteasome component C2) (Proteasome nu chain)	263	Psma1
sp	Q9Z270	VAPA_RAT	0.743148	0.464541	0.681316	-0.048	-0.108	-0.0602	Vesicle-associated membrane protein-associated protein A (VAMP-A) (VAMP-associated protein A) (VAP-A) (33 kDa VAMP-associated protein) (VAP-33)	249	Vapa
sp	P15650	ACADL_RAT	0.409409	0.670555	0.682042	0.087	0.0443	-0.0427	Long-chain specific acyl-CoA dehydrogenase, mitochondrial (LCAD) (EC 1.3.8.8)	430	Acadl
sp	O08623	SQSTM_RAT	0.350087	0.589675	0.682119	0.374	0.213	-0.161	Sequestosome-1 (Protein kinase C-zeta-interacting protein) (PKC-zeta-interacting protein) (Ubiquitin-binding protein p62)	439	Sqstm1
sp	P20272	CNR1_RAT	0.341424	0.1853	0.683066	0.491	0.698	0.207	Cannabinoid receptor 1 (CB-R) (CB1) (Brain-type cannabinoid receptor)	473	Cnr1
sp	B0BN85	SGT1_RAT	0.739353	0.939977	0.683802	-0.0699	0.0158	0.0856	Protein SGT1 homolog (Suppressor of G2 allele of SKP1 homolog)	336	Sugt1
tr	R9PXU3	R9PXU3_RAT	0.19656	0.100758	0.684311	0.576	0.751	0.175	Protein kinase C and casein kinase substrate in neurons 2 protein	484	Pacsin2
tr	D3ZI16	D3ZI16_RAT	0.391262	0.64393	0.68441	0.103	0.0546	-0.048	COP9 signalosome complex subunit 6	344	Cops6
sp	Q6AZ50	ATG3_RAT	0.524838	0.815022	0.684562	0.228	0.083	-0.145	Ubiquitin-like-conjugating enzyme ATG3 (EC 2.3.2.-) (Autophagy-related protein 3) (APG3-like) (Preconditioning-inducible gene 1 protein)	314	Atg3
tr	B1H2A2	B1H2A2_RAT	0.730263	0.950672	0.684728	-0.0572	0.0102	0.0674	Fibronectin type 3 and SPRY domain-containing protein (Fsd1 protein) (Similar to fibronectin type 3 and SPRY domain-containing protein, isoform CRA_a)	496	Fsd1
sp	O35179	SH3G2_RAT	0.213396	0.11034	0.68489	0.236	0.311	0.0746	Endophilin-A1 (Endophilin-1) (SH3 domain protein 2A) (SH3 domain-containing GRB2-like protein 2) (SH3p4)	352	Sh3gl2
tr	A0A0G2K012	A0A0G2K012_RAT	0.539207	0.31655	0.685525	-0.0975	-0.162	-0.064	UBX domain protein 6	524	Ubxn6
tr	D4AC36	D4AC36_RAT	0.484391	0.763516	0.685904	0.21	0.0894	-0.12	Eukaryotic translation initiation factor 3 subunit F (eIF3f) (Eukaryotic translation initiation factor 3 subunit 5) (eIF-3-epsilon) (eIF3 p47)	361	Eif3f
tr	D4A1B8	D4A1B8_RAT	0.168359	0.0856436	0.686359	0.614	0.786	0.172	Dynactin subunit 3 (RCG55152, isoform CRA_a)	186	Dctn3
tr	M0RB22	M0RB22_RAT	0.71992	0.450836	0.686829	0.0446	0.0948	0.0502	Protein-tyrosine-phosphatase (EC 3.1.3.48)	1937	Ptprd
sp	Q9QXY2	SRCN1_RAT	0.976185	0.709089	0.687234	0.00365	-0.0458	-0.0494	SRC kinase signaling inhibitor 1 (SNAP-25-interacting protein) (SNIP) (p130Cas-associated protein) (p140Cap)	1197	Srcin1
tr	D4A772	D4A772_RAT	0.985093	0.674534	0.68807	-0.00891	-0.201	-0.192	Dystrobrevin	626	Dtna
tr	D3ZGN2	D3ZGN2_RAT	0.80294	0.518648	0.688813	-0.0532	-0.139	-0.0855	Copine 5 (Copine 5 protein) (Copine V (Predicted))	593	Cpne5
tr	F1LN75	F1LN75_RAT	0.293946	0.158692	0.689204	0.105	0.144	0.039	Septin-9	566	Septin9
tr	F1LMM8	F1LMM8_RAT	0.527338	0.812481	0.68982	-0.0808	-0.0301	0.0508	Protein-serine/threonine kinase (EC 2.7.11.-)	407	Pdk2
tr	A0A0G2JSH9	A0A0G2JSH9_RAT	0.260409	0.45317	0.690216	0.144	0.0942	-0.0496	Peroxiredoxin-2 (RCG51106, isoform CRA_d)	198	Prdx2
sp	Q6P7S1	ASAH1_RAT	0.998932	0.689607	0.690582	-0.000249	-0.0745	-0.0743	Acid ceramidase (AC) (ACDase) (Acid CDase) (EC 3.5.1.23) (Acylsphingosine deacylase) (N-acylethanolamine hydrolase ASAH1) (EC 3.5.1.-) (N-acylsphingosine amidohydrolase) [Cleaved into: Acid ceramidase subunit alpha; Acid ceramidase subunit beta]	394	Asah1
sp	Q9JJ54	HNRPD_RAT	0.158392	0.0812878	0.691958	0.341	0.433	0.0916	Heterogeneous nuclear ribonucleoprotein D0 (hnRNP D0) (AU-rich element RNA-binding protein 1)	353	Hnrnpd
tr	A0A0G2KB63	A0A0G2KB63_RAT	0.595255	0.890307	0.692559	-0.0635	-0.0164	0.0471	Prohibitin	297	Phb2
tr	D3ZFQ8	D3ZFQ8_RAT	0.342812	0.569556	0.692971	0.115	0.0679	-0.047	Cytochrome c-1 (Cytochrome c-1 (Predicted), isoform CRA_c)	326	Cyc1
tr	B2RZC6	B2RZC6_RAT	0.784993	0.902432	0.693238	0.0671	-0.0301	-0.0972	Ilf2 protein (Interleukin enhancer-binding factor 2) (RCG62739, isoform CRA_a)	390	Ilf2
tr	D4A4Q4	D4A4Q4_RAT	0.434306	0.249629	0.693667	0.0816	0.122	0.0406	OCIA domain-containing 2	132	Ociad2
tr	D3ZZ21	D3ZZ21_RAT	0.13691	0.0699675	0.694223	-0.196	-0.245	-0.0492	Complex I-B17 (NADH dehydrogenase [ubiquinone] 1 beta subcomplex subunit 6) (NADH-ubiquinone oxidoreductase B17 subunit)	128	Ndufb6
sp	Q09073	ADT2_RAT	0.127615	0.238952	0.694292	-0.22	-0.166	0.0538	ADP/ATP translocase 2 (ADP,ATP carrier protein 2) (Adenine nucleotide translocator 2) (ANT 2) (Solute carrier family 25 member 5) [Cleaved into: ADP/ATP translocase 2, N-terminally processed]	298	Slc25a5
sp	P13383	NUCL_RAT	0.141457	0.262232	0.694533	0.197	0.147	-0.0502	Nucleolin (Protein C23)	713	Ncl
tr	D3ZVQ0	D3ZVQ0_RAT	0.9801	0.676469	0.694589	0.00274	0.0461	0.0434	Ubiquitin carboxyl-terminal hydrolase (EC 3.4.19.12)	858	Usp5
tr	Q9QX80	Q9QX80_RAT	0.023179	0.0113594	0.69584	1.65	1.9	0.251	CArG-binding factor A (Heterogeneous nuclear ribonucleoprotein A/B) (Hnrpab protein) (RCG34663, isoform CRA_b) (Type A/B hnRNP p38 (Heterogeneous nuclear ribonucleoprotein))	285	Hnrnpab
tr	A0A0G2JSP3	A0A0G2JSP3_RAT	0.414905	0.237928	0.695952	-0.0962	-0.142	-0.0456	Cullin-3	746	Cul3
tr	G3V9G4	G3V9G4_RAT	0.172003	0.0896493	0.695977	-0.139	-0.177	-0.0381	ATP-citrate synthase (EC 2.3.3.8) (ATP-citrate (pro-S-)-lyase) (Citrate cleavage enzyme)	1091	Acly
tr	D3ZSZ4	D3ZSZ4_RAT	0.546595	0.828214	0.696905	-0.161	-0.0574	0.103	PiggyBac transposable element derived 5 (Predicted) (PiggyBac transposable element-derived 5)	409	Pgbd5
tr	G3V7L8	G3V7L8_RAT	0.839198	0.851227	0.696972	0.0203	-0.0187	-0.039	ATPase, H+ transporting, V1 subunit E isoform 1, isoform CRA_a (V-type proton ATPase subunit E 1)	226	Atp6v1e1
tr	A0A0G2JUD6	A0A0G2JUD6_RAT	0.664224	0.963626	0.697251	0.21	0.022	-0.188	Kinesin-like protein	683	Kif3a
tr	Q99JD5	Q99JD5_RAT	0.540697	0.820253	0.697737	0.0925	0.0341	-0.0584	Branched-chain-amino-acid aminotransferase (EC 2.6.1.42)	399	Bcat1
tr	Q498D8	Q498D8_RAT	0.187335	0.33518	0.697741	-0.411	-0.294	0.116	Ring-box 1	108	Rbx1
tr	F1LMM9	F1LMM9_RAT	0.492115	0.76035	0.698248	-0.163	-0.0717	0.0912	Elongation factor G, mitochondrial (EF-Gmt) (Elongation factor G 1, mitochondrial) (mEF-G 1) (Elongation factor G1)	749	Gfm1
tr	Q5U2S7	Q5U2S7_RAT	0.0259959	0.0522613	0.698694	-0.239	-0.202	0.0369	Proteasome (Prosome, macropain) 26S subunit, non-ATPase, 3 (Proteasome (Prosome, macropain) 26S subunit, non-ATPase, 3, isoform CRA_b) (Proteasome 26S subunit, non-ATPase 3)	530	Psmd3
sp	P62815	VATB2_RAT	0.5052	0.775865	0.698885	-0.0556	-0.0236	0.0321	V-type proton ATPase subunit B, brain isoform (V-ATPase subunit B 2) (Endomembrane proton pump 58 kDa subunit) (Vacuolar proton pump subunit B 2)	511	Atp6v1b2
sp	Q5XI32	CAPZB_RAT	0.0812934	0.155706	0.699714	0.24	0.191	-0.0495	F-actin-capping protein subunit beta (CapZ beta)	272	Capzb
sp	Q792H5	CELF2_RAT	0.276939	0.152052	0.699835	0.263	0.354	0.091	CUGBP Elav-like family member 2 (CELF-2) (Bruno-like protein 3) (CUG triplet repeat RNA-binding protein 2) (CUG-BP2) (CUG-BP- and ETR-3-like factor 2) (ELAV-type RNA-binding protein 3) (ETR-3) (Protein ETR-R3) (Neuroblastoma apoptosis-related RNA-binding protein) (rNapor) (RNA-binding protein BRUNOL-3)	508	Celf2
tr	G3V6U3	G3V6U3_RAT	0.0294037	0.014609	0.701141	-0.276	-0.319	-0.0434	GDP-Man:Man(1)GlcNAc(2)-PP-Dol alpha-1,3-mannosyltransferase (EC 2.4.1.132) (EC 2.4.1.257) (GDP-Man:Man(1)GlcNAc(2)-PP-dolichol mannosyltransferase) (GDP-Man:Man(2)GlcNAc(2)-PP-Dol alpha-1,6-mannosyltransferase)	415	Alg2
sp	P26817	ARBK1_RAT	0.397373	0.634709	0.702444	0.362	0.201	-0.161	Beta-adrenergic receptor kinase 1 (Beta-ARK-1) (EC 2.7.11.15) (G-protein-coupled receptor kinase 2)	689	Grk2
sp	P11980	KPYM_RAT	0.906758	0.790512	0.702518	-0.0129	0.0293	0.0422	Pyruvate kinase PKM (EC 2.7.1.40) (Pyruvate kinase muscle isozyme)	531	Pkm
sp	P07936	NEUM_RAT	0.0773145	0.0392873	0.703001	0.716	0.859	0.144	Neuromodulin (Axonal membrane protein GAP-43) (Growth-associated protein 43) (Protein F1)	226	Gap43
sp	P10860	DHE3_RAT	0.0826162	0.156771	0.703474	-0.177	-0.141	0.0361	Glutamate dehydrogenase 1, mitochondrial (GDH 1) (EC 1.4.1.3) (Memory-related gene 2 protein) (MRG-2)	558	Glud1
tr	Q7TP42	Q7TP42_RAT	0.498922	0.299223	0.703574	0.0902	0.141	0.0503	Translocation protein SEC62	605	Sec62
sp	P61751	ARF4_RAT	0.256901	0.141258	0.704027	0.68	0.901	0.222	ADP-ribosylation factor 4	180	Arf4
sp	Q1HCL7	NAKD2_RAT	0.508303	0.306105	0.704051	-0.167	-0.262	-0.095	NAD kinase 2, mitochondrial (EC 2.7.1.23) (Mitochondrial NAD kinase) (NAD kinase domain-containing protein 1, mitochondrial)	425	Nadk2
sp	Q6P4Z9	CSN8_RAT	0.0559395	0.0282537	0.704274	0.265	0.314	0.0483	COP9 signalosome complex subunit 8 (SGN8) (Signalosome subunit 8) (COP9 homolog) (JAB1-containing signalosome subunit 8)	209	Cops8
sp	O35796	C1QBP_RAT	0.0634758	0.0321616	0.70428	0.543	0.645	0.102	Complement component 1 Q subcomponent-binding protein, mitochondrial (GC1q-R protein) (Glycoprotein gC1qBP) (C1qBP)	279	C1qbp
sp	O88637	PCY2_RAT	0.729919	0.472692	0.704291	0.109	0.229	0.12	Ethanolamine-phosphate cytidylyltransferase (EC 2.7.7.14) (CTP:phosphoethanolamine cytidylyltransferase) (Phosphorylethanolamine transferase)	404	Pcyt2
tr	A0A140TAH5	A0A140TAH5_RAT	0.230194	0.125671	0.70556	-0.148	-0.193	-0.045	AP-2 complex subunit mu	434	Ap2m1
sp	P04182	OAT_RAT	0.418447	0.245279	0.705999	0.0981	0.143	0.0452	Ornithine aminotransferase, mitochondrial (EC 2.6.1.13) (Ornithine--oxo-acid aminotransferase)	439	Oat
sp	Q6P9U3	COMD3_RAT	0.0599224	0.115049	0.70623	0.636	0.519	-0.117	COMM domain-containing protein 3	195	Commd3
tr	A0A0G2JT78	A0A0G2JT78_RAT	0.506052	0.306093	0.706696	0.094	0.147	0.0528	RAB6B, member RAS oncogene family	208	Rab6b
sp	Q9WUS0	KAD4_RAT	0.0488952	0.0944777	0.70738	0.298	0.246	-0.0517	Adenylate kinase 4, mitochondrial (AK 4) (EC 2.7.4.10) (EC 2.7.4.6) (Adenylate kinase 3-like) (Adenylate kinase isoenzyme 4) (GTP:AMP phosphotransferase AK4)	223	Ak4
tr	G3V700	G3V700_RAT	0.0251532	0.0495256	0.707553	-0.62	-0.528	0.092	Nardilysin (Nardilysin, N-arginine dibasic convertase 1)	1161	Nrdc
tr	F7F9U6	F7F9U6_RAT	0.079914	0.150559	0.707662	-0.214	-0.172	0.0427	Plectin	4544	Plec
[truncated: 574 more rows]
